# Supplementary material for: Physical Peculiarity of Two Sites in Human Promoters: Universality and Diverse Usage in Gene Function
Source: Int J Mol Sci. 2024 Jan 25;25(3):1487. doi: 10.3390/ijms25031487 (PMC10855393; doi:10.3390/ijms25031487)
Supplement: Supplementary file 1 [file ijms-25-01487-s001.zip]

Archive with 3 entries (3 files):
- ijms-2789642-supplementary.pdf
- Supplemntary Tables S3-S6.xlsx
- Supplemntary Tables S8-S11.xlsx
