# Supplementary material for: Physical Peculiarity of Two Sites in Human Promoters: Universality and Diverse Usage in Gene Function
Source: Int J Mol Sci. 2024 Jan 25;25(3):1487. doi: 10.3390/ijms25031487 (PMC10855393; doi:10.3390/ijms25031487)
Supplement: Supplementary file 1 [file ijms-25-01487-s001.zip › Supplemntary Tables S3-S6.xlsx]

## Sheet: Supplementary Table S3
Supplementary Table S3: Numerical values for DPPs at each position of the aligned all human Pol II gene promoters.
Position (TSS at 0)	Duplex DNA free energy (Mean ± SD)	DNA denaturability (Mean ± SD)	Duplex disrupt energy (Mean ± SD)	Base stacking energy (Mean ± SD)	DNA bending stiffness (Mean ± SD)	Protein-induced deformability (Mean ± SD)	Flexibility (Mean ± SD)	Rigidity (Mean ± SD)	Stabilizing energy of Z-DNA (AS) (Mean ± SD)	Stabilizing energy of Z-DNA (SA) (Mean ± SD)
-50	-1.8 ± 0.5	-1.60 ± 0.42	2.3 ± 0.8	-8.70 ± 2.57	79 ± 34	1.93 ± 0.82	-0.018 ± 0.111	13.1 ± 4.9	2.9 ± 1.2	2.9 ± 1.2
-49	-1.8 ± 0.5	-1.60 ± 0.41	2.3 ± 0.8	-8.72 ± 2.55	79 ± 34	1.92 ± 0.82	-0.017 ± 0.110	13.1 ± 4.8	2.9 ± 1.2	2.9 ± 1.2
-48	-1.8 ± 0.5	-1.60 ± 0.41	2.4 ± 0.8	-8.72 ± 2.56	80 ± 34	1.93 ± 0.82	-0.016 ± 0.110	13.1 ± 4.8	2.9 ± 1.2	2.9 ± 1.2
-47	-1.8 ± 0.5	-1.61 ± 0.42	2.4 ± 0.8	-8.80 ± 2.60	81 ± 34	1.93 ± 0.80	-0.018 ± 0.108	13.1 ± 4.8	2.9 ± 1.2	2.9 ± 1.2
-46	-1.9 ± 0.5	-1.62 ± 0.42	2.4 ± 0.8	-8.81 ± 2.59	81 ± 34	1.93 ± 0.80	-0.018 ± 0.108	13.1 ± 4.8	2.9 ± 1.2	2.9 ± 1.2
-45	-1.9 ± 0.5	-1.62 ± 0.42	2.4 ± 0.8	-8.82 ± 2.61	81 ± 34	1.93 ± 0.80	-0.016 ± 0.108	13.1 ± 4.8	2.9 ± 1.2	2.9 ± 1.2
-44	-1.9 ± 0.5	-1.62 ± 0.42	2.4 ± 0.8	-8.81 ± 2.60	81 ± 33	1.93 ± 0.80	-0.017 ± 0.108	13.1 ± 4.7	2.9 ± 1.2	2.9 ± 1.2
-43	-1.9 ± 0.5	-1.62 ± 0.42	2.4 ± 0.8	-8.81 ± 2.60	81 ± 33	1.93 ± 0.80	-0.017 ± 0.108	13.1 ± 4.8	2.9 ± 1.2	2.9 ± 1.2
-42	-1.9 ± 0.5	-1.62 ± 0.42	2.4 ± 0.8	-8.83 ± 2.62	81 ± 33	1.94 ± 0.80	-0.015 ± 0.108	13.1 ± 4.8	2.9 ± 1.2	2.9 ± 1.2
-41	-1.9 ± 0.5	-1.62 ± 0.42	2.4 ± 0.8	-8.81 ± 2.61	81 ± 33	1.92 ± 0.80	-0.016 ± 0.109	13.1 ± 4.8	2.9 ± 1.2	2.9 ± 1.2
-40	-1.8 ± 0.5	-1.61 ± 0.41	2.4 ± 0.8	-8.81 ± 2.60	80 ± 33	1.93 ± 0.80	-0.016 ± 0.109	13.1 ± 4.8	2.9 ± 1.2	2.9 ± 1.2
-39	-1.8 ± 0.5	-1.61 ± 0.42	2.4 ± 0.8	-8.80 ± 2.62	80 ± 33	1.94 ± 0.80	-0.016 ± 0.109	13.0 ± 4.8	2.9 ± 1.2	2.9 ± 1.2
-38	-1.9 ± 0.5	-1.62 ± 0.42	2.4 ± 0.8	-8.81 ± 2.63	80 ± 33	1.94 ± 0.80	-0.017 ± 0.110	13.0 ± 4.8	2.9 ± 1.2	2.9 ± 1.2
-37	-1.8 ± 0.5	-1.61 ± 0.42	2.4 ± 0.8	-8.78 ± 2.60	79 ± 32	1.93 ± 0.80	-0.019 ± 0.112	13.1 ± 4.9	2.9 ± 1.2	2.9 ± 1.2
-36	-1.8 ± 0.5	-1.60 ± 0.42	2.3 ± 0.8	-8.74 ± 2.61	78 ± 32	1.94 ± 0.82	-0.015 ± 0.110	13.1 ± 4.9	2.9 ± 1.2	3.0 ± 1.2
-35	-1.8 ± 0.5	-1.59 ± 0.42	2.3 ± 0.8	-8.77 ± 2.64	78 ± 32	1.92 ± 0.82	-0.016 ± 0.108	13.1 ± 4.9	2.9 ± 1.2	2.9 ± 1.2
-34	-1.8 ± 0.5	-1.60 ± 0.42	2.3 ± 0.8	-8.78 ± 2.63	78 ± 32	1.91 ± 0.81	-0.015 ± 0.108	13.1 ± 4.9	2.9 ± 1.2	2.9 ± 1.2
-33	-1.8 ± 0.5	-1.59 ± 0.42	2.3 ± 0.8	-8.78 ± 2.65	78 ± 33	1.91 ± 0.82	-0.015 ± 0.110	13.1 ± 4.9	3.0 ± 1.2	2.9 ± 1.3
-32	-1.8 ± 0.5	-1.58 ± 0.43	2.3 ± 0.8	-8.69 ± 2.70	77 ± 34	1.92 ± 0.84	-0.016 ± 0.113	13.0 ± 5.1	3.0 ± 1.2	2.9 ± 1.3
-31	-1.8 ± 0.5	-1.54 ± 0.45	2.2 ± 0.8	-8.48 ± 2.70	74 ± 34	1.92 ± 0.90	-0.013 ± 0.119	13.0 ± 5.2	3.0 ± 1.3	3.0 ± 1.3
-30	-1.7 ± 0.5	-1.49 ± 0.46	2.2 ± 0.8	-8.32 ± 2.75	71 ± 35	1.93 ± 0.95	-0.009 ± 0.123	13.2 ± 5.4	3.1 ± 1.3	3.1 ± 1.4
-29	-1.7 ± 0.5	-1.46 ± 0.47	2.1 ± 0.8	-8.15 ± 2.74	69 ± 35	1.90 ± 0.98	-0.014 ± 0.126	13.5 ± 5.6	3.1 ± 1.3	3.1 ± 1.3
-28	-1.6 ± 0.5	-1.42 ± 0.46	2.1 ± 0.8	-8.02 ± 2.71	66 ± 34	1.85 ± 0.98	-0.020 ± 0.126	13.9 ± 5.6	3.2 ± 1.3	3.2 ± 1.3
-27	-1.6 ± 0.5	-1.41 ± 0.45	2.1 ± 0.8	-7.92 ± 2.64	65 ± 33	1.84 ± 0.98	-0.028 ± 0.126	14.0 ± 5.5	3.2 ± 1.2	3.2 ± 1.3
-26	-1.7 ± 0.5	-1.45 ± 0.44	2.1 ± 0.8	-8.09 ± 2.60	68 ± 33	1.80 ± 0.91	-0.030 ± 0.123	13.6 ± 5.3	3.1 ± 1.2	3.2 ± 1.2
-25	-1.7 ± 0.5	-1.52 ± 0.44	2.2 ± 0.8	-8.39 ± 2.65	74 ± 34	1.86 ± 0.87	-0.024 ± 0.116	13.2 ± 5.0	3.0 ± 1.2	3.0 ± 1.2
-24	-1.8 ± 0.5	-1.59 ± 0.43	2.3 ± 0.8	-8.69 ± 2.66	78 ± 33	1.89 ± 0.82	-0.018 ± 0.109	13.1 ± 4.8	3.0 ± 1.2	2.9 ± 1.3
-23	-1.9 ± 0.5	-1.62 ± 0.42	2.4 ± 0.8	-8.89 ± 2.68	80 ± 32	1.93 ± 0.79	-0.015 ± 0.107	13.0 ± 4.7	2.9 ± 1.2	2.9 ± 1.3
-22	-1.9 ± 0.5	-1.64 ± 0.42	2.4 ± 0.8	-8.95 ± 2.67	81 ± 32	1.93 ± 0.77	-0.015 ± 0.106	12.9 ± 4.8	2.9 ± 1.2	2.9 ± 1.2
-21	-1.9 ± 0.5	-1.64 ± 0.42	2.4 ± 0.8	-8.94 ± 2.67	81 ± 32	1.94 ± 0.78	-0.016 ± 0.108	12.9 ± 4.8	2.9 ± 1.2	2.9 ± 1.3
-20	-1.9 ± 0.5	-1.63 ± 0.42	2.4 ± 0.8	-8.92 ± 2.66	80 ± 32	1.94 ± 0.79	-0.017 ± 0.108	12.9 ± 4.9	2.9 ± 1.2	2.9 ± 1.3
-19	-1.9 ± 0.5	-1.63 ± 0.42	2.4 ± 0.8	-8.94 ± 2.72	79 ± 32	1.93 ± 0.80	-0.015 ± 0.107	13.0 ± 4.9	2.9 ± 1.2	2.9 ± 1.3
-18	-1.9 ± 0.5	-1.62 ± 0.42	2.4 ± 0.8	-8.93 ± 2.71	79 ± 32	1.93 ± 0.80	-0.017 ± 0.109	13.0 ± 4.8	2.9 ± 1.2	2.9 ± 1.3
-17	-1.9 ± 0.5	-1.62 ± 0.42	2.4 ± 0.8	-8.85 ± 2.65	79 ± 32	1.93 ± 0.80	-0.021 ± 0.110	13.0 ± 4.9	2.9 ± 1.2	2.9 ± 1.2
-16	-1.8 ± 0.5	-1.61 ± 0.42	2.3 ± 0.8	-8.79 ± 2.61	79 ± 32	1.92 ± 0.80	-0.019 ± 0.110	13.1 ± 4.9	2.9 ± 1.2	2.9 ± 1.2
-15	-1.8 ± 0.5	-1.61 ± 0.42	2.4 ± 0.8	-8.80 ± 2.67	79 ± 32	1.94 ± 0.81	-0.018 ± 0.110	13.1 ± 4.9	2.9 ± 1.2	2.9 ± 1.3
-14	-1.9 ± 0.5	-1.63 ± 0.42	2.4 ± 0.8	-8.94 ± 2.72	79 ± 32	1.92 ± 0.79	-0.017 ± 0.108	13.1 ± 4.8	2.9 ± 1.2	2.9 ± 1.3
-13	-1.9 ± 0.5	-1.64 ± 0.42	2.4 ± 0.8	-8.99 ± 2.71	80 ± 32	1.92 ± 0.77	-0.017 ± 0.108	13.0 ± 4.8	2.9 ± 1.2	2.8 ± 1.3
-12	-1.9 ± 0.5	-1.64 ± 0.42	2.4 ± 0.8	-8.89 ± 2.65	81 ± 32	1.93 ± 0.78	-0.018 ± 0.109	13.1 ± 4.8	2.9 ± 1.2	2.9 ± 1.2
-11	-1.9 ± 0.5	-1.62 ± 0.42	2.4 ± 0.8	-8.83 ± 2.63	80 ± 32	1.92 ± 0.79	-0.018 ± 0.109	13.1 ± 4.9	2.9 ± 1.2	2.9 ± 1.2
-10	-1.8 ± 0.5	-1.60 ± 0.42	2.3 ± 0.8	-8.75 ± 2.62	79 ± 32	1.93 ± 0.81	-0.019 ± 0.110	13.1 ± 4.9	2.9 ± 1.2	2.9 ± 1.2
-9	-1.8 ± 0.5	-1.60 ± 0.42	2.3 ± 0.8	-8.77 ± 2.64	79 ± 33	1.92 ± 0.81	-0.017 ± 0.111	13.2 ± 5.0	2.9 ± 1.2	2.9 ± 1.2
-8	-1.8 ± 0.5	-1.60 ± 0.42	2.3 ± 0.8	-8.82 ± 2.70	78 ± 32	1.91 ± 0.82	-0.019 ± 0.112	13.2 ± 5.0	3.0 ± 1.2	2.9 ± 1.3
-7	-1.8 ± 0.5	-1.59 ± 0.42	2.3 ± 0.8	-8.74 ± 2.66	78 ± 32	1.92 ± 0.82	-0.018 ± 0.113	13.3 ± 5.0	2.9 ± 1.2	3.0 ± 1.2
-6	-1.8 ± 0.5	-1.58 ± 0.42	2.3 ± 0.8	-8.76 ± 2.66	77 ± 32	1.89 ± 0.82	-0.016 ± 0.110	13.3 ± 4.9	3.0 ± 1.2	2.9 ± 1.2
-5	-1.8 ± 0.5	-1.58 ± 0.42	2.3 ± 0.8	-8.83 ± 2.72	77 ± 32	1.90 ± 0.81	-0.026 ± 0.114	13.7 ± 5.1	3.0 ± 1.2	2.9 ± 1.3
-4	-1.8 ± 0.5	-1.58 ± 0.41	2.3 ± 0.8	-8.46 ± 2.43	78 ± 33	1.87 ± 0.80	-0.032 ± 0.114	14.5 ± 5.2	2.8 ± 1.2	3.1 ± 1.1
-3	-1.8 ± 0.5	-1.58 ± 0.41	2.3 ± 0.8	-8.78 ± 2.70	78 ± 33	1.75 ± 0.72	-0.014 ± 0.100	12.1 ± 4.4	3.1 ± 1.1	2.8 ± 1.2
-2	-1.8 ± 0.4	-1.60 ± 0.42	2.3 ± 0.8	-9.53 ± 2.95	79 ± 33	1.72 ± 0.60	0.008 ± 0.136	10.8 ± 3.8	3.4 ± 0.9	2.5 ± 1.2
-1	-1.8 ± 0.5	-1.51 ± 0.41	2.2 ± 0.8	-7.30 ± 1.83	66 ± 24	3.07 ± 0.86	0.044 ± 0.109	12.0 ± 5.0	1.7 ± 0.9	4.3 ± 0.9
0	-1.6 ± 0.4	-1.43 ± 0.37	1.9 ± 0.7	-8.77 ± 2.66	65 ± 25	1.36 ± 0.50	-0.049 ± 0.112	14.4 ± 5.6	3.8 ± 0.9	2.5 ± 1.1
1	-1.6 ± 0.4	-1.41 ± 0.37	1.9 ± 0.7	-8.36 ± 2.48	64 ± 27	1.84 ± 0.92	-0.012 ± 0.112	14.1 ± 5.6	3.3 ± 1.1	3.1 ± 1.2
2	-1.6 ± 0.4	-1.41 ± 0.38	2.0 ± 0.7	-8.14 ± 2.47	65 ± 28	1.81 ± 0.94	-0.025 ± 0.116	13.3 ± 5.2	3.2 ± 1.2	3.2 ± 1.2
3	-1.8 ± 0.5	-1.53 ± 0.41	2.2 ± 0.8	-8.64 ± 2.61	72 ± 30	1.85 ± 0.85	-0.018 ± 0.113	13.1 ± 5.0	3.1 ± 1.2	3.0 ± 1.2
4	-1.8 ± 0.5	-1.54 ± 0.42	2.2 ± 0.8	-8.64 ± 2.66	73 ± 31	1.92 ± 0.88	-0.012 ± 0.113	12.8 ± 4.9	3.0 ± 1.2	3.0 ± 1.3
5	-1.8 ± 0.5	-1.57 ± 0.42	2.3 ± 0.8	-8.65 ± 2.62	75 ± 30	2.00 ± 0.88	-0.014 ± 0.113	12.9 ± 4.8	2.9 ± 1.3	3.1 ± 1.3
6	-1.8 ± 0.5	-1.58 ± 0.42	2.3 ± 0.8	-8.77 ± 2.68	76 ± 31	1.94 ± 0.84	-0.010 ± 0.109	13.0 ± 4.8	2.9 ± 1.2	3.0 ± 1.3
7	-1.8 ± 0.5	-1.59 ± 0.42	2.3 ± 0.8	-8.89 ± 2.75	76 ± 31	1.92 ± 0.83	-0.013 ± 0.110	13.0 ± 4.8	3.0 ± 1.2	2.9 ± 1.3
8	-1.8 ± 0.5	-1.59 ± 0.42	2.3 ± 0.8	-8.76 ± 2.66	76 ± 31	1.94 ± 0.84	-0.012 ± 0.111	12.8 ± 4.8	2.9 ± 1.2	3.0 ± 1.3
9	-1.8 ± 0.5	-1.59 ± 0.42	2.3 ± 0.8	-8.79 ± 2.71	76 ± 31	1.96 ± 0.85	-0.011 ± 0.112	12.8 ± 4.8	2.9 ± 1.2	3.0 ± 1.3
10	-1.8 ± 0.5	-1.58 ± 0.42	2.3 ± 0.8	-8.74 ± 2.68	76 ± 31	1.97 ± 0.86	-0.013 ± 0.114	12.8 ± 4.8	2.9 ± 1.2	3.0 ± 1.3
11	-1.8 ± 0.5	-1.59 ± 0.42	2.3 ± 0.8	-8.72 ± 2.63	76 ± 31	1.96 ± 0.85	-0.012 ± 0.110	12.9 ± 4.7	2.9 ± 1.3	3.0 ± 1.3
12	-1.8 ± 0.5	-1.61 ± 0.42	2.3 ± 0.8	-9.01 ± 2.78	77 ± 31	1.94 ± 0.81	-0.009 ± 0.108	12.9 ± 4.7	3.0 ± 1.2	2.9 ± 1.3
13	-1.8 ± 0.5	-1.60 ± 0.42	2.3 ± 0.8	-8.94 ± 2.74	77 ± 31	1.94 ± 0.83	-0.012 ± 0.109	12.9 ± 4.7	3.0 ± 1.2	2.9 ± 1.3
14	-1.8 ± 0.5	-1.60 ± 0.42	2.3 ± 0.8	-8.86 ± 2.68	77 ± 31	1.93 ± 0.82	-0.010 ± 0.110	12.9 ± 4.7	2.9 ± 1.3	2.9 ± 1.3
15	-1.8 ± 0.5	-1.61 ± 0.43	2.3 ± 0.8	-8.95 ± 2.78	77 ± 31	1.96 ± 0.83	-0.010 ± 0.111	12.7 ± 4.6	2.9 ± 1.2	2.9 ± 1.3
16	-1.9 ± 0.5	-1.61 ± 0.42	2.3 ± 0.8	-8.83 ± 2.68	78 ± 31	1.97 ± 0.83	-0.011 ± 0.111	12.7 ± 4.6	2.9 ± 1.3	3.0 ± 1.3
17	-1.9 ± 0.5	-1.62 ± 0.42	2.3 ± 0.8	-8.87 ± 2.69	78 ± 31	1.99 ± 0.83	-0.008 ± 0.109	12.8 ± 4.7	2.9 ± 1.2	3.0 ± 1.3
18	-1.8 ± 0.5	-1.60 ± 0.42	2.3 ± 0.8	-8.88 ± 2.73	77 ± 31	1.94 ± 0.83	-0.011 ± 0.111	12.9 ± 4.7	3.0 ± 1.2	2.9 ± 1.3
19	-1.8 ± 0.5	-1.59 ± 0.42	2.3 ± 0.8	-8.81 ± 2.70	76 ± 31	1.97 ± 0.85	-0.011 ± 0.112	12.9 ± 4.7	2.9 ± 1.2	3.0 ± 1.3
20	-1.8 ± 0.5	-1.60 ± 0.42	2.3 ± 0.8	-8.75 ± 2.64	77 ± 32	1.96 ± 0.84	-0.013 ± 0.112	12.8 ± 4.7	2.9 ± 1.2	3.0 ± 1.3
21	-1.8 ± 0.5	-1.60 ± 0.42	2.3 ± 0.8	-8.81 ± 2.64	78 ± 32	1.95 ± 0.83	-0.011 ± 0.110	12.8 ± 4.7	2.9 ± 1.2	2.9 ± 1.3
22	-1.8 ± 0.5	-1.59 ± 0.41	2.3 ± 0.8	-8.76 ± 2.61	77 ± 31	1.97 ± 0.84	-0.010 ± 0.111	12.9 ± 4.7	2.9 ± 1.2	3.0 ± 1.3
23	-1.8 ± 0.5	-1.59 ± 0.42	2.3 ± 0.8	-8.78 ± 2.65	76 ± 31	1.94 ± 0.84	-0.010 ± 0.110	12.9 ± 4.8	2.9 ± 1.2	3.0 ± 1.3
24	-1.8 ± 0.5	-1.59 ± 0.42	2.3 ± 0.8	-8.87 ± 2.73	76 ± 31	1.93 ± 0.83	-0.010 ± 0.109	12.8 ± 4.8	3.0 ± 1.2	2.9 ± 1.3
25	-1.8 ± 0.5	-1.59 ± 0.42	2.3 ± 0.8	-8.83 ± 2.70	76 ± 31	1.95 ± 0.86	-0.012 ± 0.112	12.7 ± 4.7	2.9 ± 1.3	2.9 ± 1.3
26	-1.8 ± 0.5	-1.60 ± 0.42	2.3 ± 0.8	-8.76 ± 2.67	77 ± 31	1.97 ± 0.86	-0.011 ± 0.111	12.7 ± 4.6	2.9 ± 1.3	3.0 ± 1.3
27	-1.8 ± 0.5	-1.61 ± 0.41	2.3 ± 0.8	-8.89 ± 2.69	79 ± 32	1.96 ± 0.83	-0.010 ± 0.109	12.8 ± 4.7	2.9 ± 1.2	2.9 ± 1.3
28	-1.8 ± 0.5	-1.60 ± 0.41	2.3 ± 0.8	-8.88 ± 2.68	77 ± 31	1.95 ± 0.84	-0.010 ± 0.110	12.9 ± 4.7	3.0 ± 1.2	2.9 ± 1.3
29	-1.8 ± 0.5	-1.58 ± 0.41	2.3 ± 0.8	-8.82 ± 2.68	76 ± 31	1.92 ± 0.85	-0.011 ± 0.110	12.8 ± 4.7	3.0 ± 1.2	2.9 ± 1.3
30	-1.8 ± 0.5	-1.60 ± 0.41	2.3 ± 0.8	-8.87 ± 2.70	77 ± 31	1.94 ± 0.85	-0.010 ± 0.109	12.8 ± 4.7	3.0 ± 1.3	2.9 ± 1.3
31	-1.8 ± 0.5	-1.60 ± 0.42	2.3 ± 0.8	-8.89 ± 2.69	77 ± 31	1.95 ± 0.85	-0.011 ± 0.109	12.8 ± 4.8	2.9 ± 1.3	2.9 ± 1.3
32	-1.8 ± 0.5	-1.59 ± 0.42	2.3 ± 0.8	-8.83 ± 2.68	77 ± 31	1.94 ± 0.84	-0.013 ± 0.110	13.0 ± 4.9	2.9 ± 1.2	2.9 ± 1.3
33	-1.8 ± 0.5	-1.58 ± 0.42	2.3 ± 0.8	-8.78 ± 2.69	76 ± 31	1.94 ± 0.85	-0.012 ± 0.112	13.1 ± 4.9	3.0 ± 1.2	2.9 ± 1.3
34	-1.8 ± 0.5	-1.58 ± 0.42	2.3 ± 0.8	-8.74 ± 2.66	76 ± 32	1.93 ± 0.85	-0.015 ± 0.114	13.2 ± 4.9	3.0 ± 1.2	3.0 ± 1.3
35	-1.8 ± 0.5	-1.57 ± 0.42	2.3 ± 0.8	-8.64 ± 2.61	76 ± 32	1.93 ± 0.86	-0.016 ± 0.113	13.1 ± 4.9	2.9 ± 1.2	3.0 ± 1.2
36	-1.8 ± 0.5	-1.57 ± 0.42	2.3 ± 0.8	-8.71 ± 2.64	76 ± 32	1.92 ± 0.84	-0.014 ± 0.113	13.1 ± 4.9	3.0 ± 1.2	3.0 ± 1.2
37	-1.8 ± 0.5	-1.57 ± 0.42	2.3 ± 0.8	-8.72 ± 2.65	76 ± 32	1.93 ± 0.85	-0.014 ± 0.112	13.0 ± 4.9	3.0 ± 1.2	3.0 ± 1.3
38	-1.8 ± 0.5	-1.58 ± 0.42	2.3 ± 0.8	-8.73 ± 2.66	76 ± 32	1.93 ± 0.84	-0.016 ± 0.112	13.1 ± 4.9	3.0 ± 1.2	3.0 ± 1.3
39	-1.8 ± 0.5	-1.58 ± 0.42	2.3 ± 0.8	-8.73 ± 2.64	76 ± 32	1.93 ± 0.84	-0.012 ± 0.111	13.1 ± 4.9	2.9 ± 1.2	3.0 ± 1.3
40	-1.8 ± 0.5	-1.58 ± 0.42	2.3 ± 0.8	-8.73 ± 2.65	76 ± 32	1.94 ± 0.85	-0.013 ± 0.112	13.1 ± 4.8	3.0 ± 1.2	3.0 ± 1.3
41	-1.8 ± 0.5	-1.58 ± 0.42	2.3 ± 0.8	-8.74 ± 2.65	77 ± 32	1.93 ± 0.83	-0.015 ± 0.111	13.1 ± 4.8	3.0 ± 1.2	2.9 ± 1.3
42	-1.8 ± 0.5	-1.58 ± 0.41	2.3 ± 0.8	-8.76 ± 2.64	77 ± 32	1.92 ± 0.83	-0.013 ± 0.110	13.1 ± 4.8	3.0 ± 1.2	2.9 ± 1.3
43	-1.8 ± 0.5	-1.59 ± 0.42	2.3 ± 0.8	-8.81 ± 2.68	77 ± 32	1.93 ± 0.83	-0.012 ± 0.109	13.0 ± 4.8	3.0 ± 1.2	2.9 ± 1.3
44	-1.8 ± 0.5	-1.59 ± 0.41	2.3 ± 0.8	-8.81 ± 2.64	77 ± 32	1.93 ± 0.82	-0.012 ± 0.108	13.0 ± 4.7	2.9 ± 1.2	2.9 ± 1.3
45	-1.8 ± 0.5	-1.60 ± 0.41	2.3 ± 0.8	-8.82 ± 2.63	78 ± 32	1.94 ± 0.81	-0.010 ± 0.109	13.0 ± 4.7	2.9 ± 1.2	2.9 ± 1.2
46	-1.8 ± 0.5	-1.60 ± 0.41	2.3 ± 0.8	-8.80 ± 2.62	78 ± 32	1.96 ± 0.83	-0.011 ± 0.109	13.0 ± 4.7	2.9 ± 1.2	2.9 ± 1.3
47	-1.8 ± 0.5	-1.60 ± 0.41	2.3 ± 0.8	-8.78 ± 2.61	78 ± 32	1.95 ± 0.82	-0.013 ± 0.110	13.0 ± 4.8	2.9 ± 1.2	3.0 ± 1.2
48	-1.8 ± 0.5	-1.60 ± 0.42	2.3 ± 0.8	-8.79 ± 2.64	78 ± 32	1.94 ± 0.82	-0.012 ± 0.109	13.0 ± 4.8	2.9 ± 1.2	2.9 ± 1.3
49	-1.8 ± 0.5	-1.59 ± 0.42	2.3 ± 0.8	-8.77 ± 2.65	78 ± 32	1.95 ± 0.83	-0.015 ± 0.111	13.0 ± 4.8	2.9 ± 1.2	2.9 ± 1.3
50	-1.8 ± 0.5	-1.58 ± 0.42	2.3 ± 0.8	-8.73 ± 2.62	77 ± 32	1.93 ± 0.84	-0.015 ± 0.112	13.1 ± 4.8	2.9 ± 1.2	2.9 ± 1.3

## Sheet: Supplementary Table S4
Supplementary Table S4: Numerical values for DPPs at each position of the aligned core-less promoters.
Position (TSS at 0)	Duplex DNA free energy (Mean ± SD)	DNA denaturability (Mean ± SD)	Duplex disrupt energy (Mean ± SD)	Base stacking energy (Mean ± SD)	DNA bending stiffness (Mean ± SD)	Protein-induced deformability (Mean ± SD)	Flexibility (Mean ± SD)	Rigidity (Mean ± SD)	Stabilizing energy of Z-DNA (AS) (Mean ± SD)	Stabilizing energy of Z-DNA (SA) (Mean ± SD)
-50	-1.8 ± 0.5	-1.60 ± 0.42	2.4 ± 0.8	-8.75 ± 2.58	80 ± 34	1.92 ± 0.81	-0.018 ± 0.110	13.1 ± 4.9	2.9 ± 1.2	2.9 ± 1.2
-49	-1.8 ± 0.5	-1.60 ± 0.41	2.3 ± 0.8	-8.74 ± 2.56	80 ± 34	1.91 ± 0.81	-0.018 ± 0.110	13.1 ± 4.9	2.9 ± 1.2	2.9 ± 1.2
-48	-1.8 ± 0.5	-1.61 ± 0.41	2.4 ± 0.8	-8.72 ± 2.55	80 ± 34	1.94 ± 0.81	-0.017 ± 0.110	13.1 ± 4.9	2.9 ± 1.2	2.9 ± 1.2
-47	-1.9 ± 0.5	-1.63 ± 0.42	2.4 ± 0.8	-8.85 ± 2.62	81 ± 34	1.93 ± 0.79	-0.018 ± 0.107	13.1 ± 4.8	2.9 ± 1.2	2.9 ± 1.2
-46	-1.9 ± 0.5	-1.63 ± 0.42	2.4 ± 0.8	-8.83 ± 2.58	82 ± 34	1.92 ± 0.78	-0.018 ± 0.107	13.1 ± 4.8	2.9 ± 1.2	2.9 ± 1.2
-45	-1.9 ± 0.5	-1.63 ± 0.42	2.4 ± 0.8	-8.83 ± 2.61	81 ± 34	1.94 ± 0.79	-0.016 ± 0.108	13.0 ± 4.8	2.9 ± 1.2	2.9 ± 1.2
-44	-1.9 ± 0.5	-1.63 ± 0.42	2.4 ± 0.8	-8.84 ± 2.62	82 ± 34	1.93 ± 0.79	-0.019 ± 0.107	13.0 ± 4.7	2.9 ± 1.2	2.9 ± 1.2
-43	-1.9 ± 0.5	-1.63 ± 0.42	2.4 ± 0.8	-8.86 ± 2.60	82 ± 33	1.94 ± 0.78	-0.018 ± 0.107	13.0 ± 4.7	2.9 ± 1.2	2.9 ± 1.2
-42	-1.9 ± 0.5	-1.63 ± 0.41	2.4 ± 0.8	-8.85 ± 2.61	81 ± 33	1.94 ± 0.79	-0.015 ± 0.108	13.1 ± 4.7	2.9 ± 1.2	2.9 ± 1.2
-41	-1.9 ± 0.5	-1.62 ± 0.41	2.4 ± 0.8	-8.83 ± 2.60	81 ± 33	1.93 ± 0.79	-0.015 ± 0.107	13.2 ± 4.7	2.9 ± 1.2	2.9 ± 1.2
-40	-1.9 ± 0.5	-1.62 ± 0.41	2.4 ± 0.8	-8.82 ± 2.59	81 ± 33	1.93 ± 0.78	-0.016 ± 0.109	13.1 ± 4.8	2.9 ± 1.2	2.9 ± 1.2
-39	-1.9 ± 0.5	-1.62 ± 0.41	2.4 ± 0.8	-8.80 ± 2.60	80 ± 33	1.94 ± 0.79	-0.015 ± 0.109	13.0 ± 4.7	2.9 ± 1.2	2.9 ± 1.2
-38	-1.8 ± 0.5	-1.61 ± 0.42	2.4 ± 0.8	-8.80 ± 2.62	80 ± 33	1.94 ± 0.80	-0.017 ± 0.110	13.0 ± 4.8	2.9 ± 1.2	2.9 ± 1.2
-37	-1.8 ± 0.5	-1.61 ± 0.42	2.4 ± 0.8	-8.78 ± 2.59	79 ± 32	1.94 ± 0.81	-0.019 ± 0.111	13.1 ± 4.9	2.9 ± 1.2	2.9 ± 1.2
-36	-1.8 ± 0.5	-1.60 ± 0.42	2.3 ± 0.8	-8.72 ± 2.58	78 ± 32	1.94 ± 0.82	-0.016 ± 0.109	13.2 ± 4.9	2.9 ± 1.2	3.0 ± 1.2
-35	-1.8 ± 0.5	-1.59 ± 0.42	2.3 ± 0.8	-8.76 ± 2.62	78 ± 33	1.92 ± 0.81	-0.017 ± 0.107	13.2 ± 4.9	2.9 ± 1.2	2.9 ± 1.2
-34	-1.8 ± 0.5	-1.60 ± 0.42	2.3 ± 0.8	-8.80 ± 2.64	78 ± 33	1.90 ± 0.80	-0.016 ± 0.108	13.2 ± 4.8	3.0 ± 1.2	2.9 ± 1.2
-33	-1.8 ± 0.5	-1.60 ± 0.42	2.3 ± 0.8	-8.77 ± 2.64	79 ± 33	1.91 ± 0.81	-0.016 ± 0.109	13.1 ± 4.9	3.0 ± 1.2	2.9 ± 1.3
-32	-1.8 ± 0.5	-1.59 ± 0.43	2.3 ± 0.8	-8.74 ± 2.69	78 ± 33	1.91 ± 0.83	-0.018 ± 0.112	13.1 ± 5.1	3.0 ± 1.2	2.9 ± 1.3
-31	-1.8 ± 0.5	-1.55 ± 0.44	2.3 ± 0.8	-8.53 ± 2.67	75 ± 34	1.90 ± 0.87	-0.017 ± 0.118	13.1 ± 5.2	3.0 ± 1.2	3.0 ± 1.3
-30	-1.7 ± 0.5	-1.50 ± 0.46	2.2 ± 0.8	-8.38 ± 2.73	72 ± 34	1.93 ± 0.93	-0.013 ± 0.121	13.4 ± 5.4	3.0 ± 1.2	3.1 ± 1.3
-29	-1.7 ± 0.5	-1.47 ± 0.46	2.2 ± 0.8	-8.23 ± 2.71	70 ± 35	1.88 ± 0.95	-0.016 ± 0.123	13.6 ± 5.5	3.1 ± 1.3	3.1 ± 1.3
-28	-1.7 ± 0.5	-1.44 ± 0.46	2.1 ± 0.8	-8.10 ± 2.72	67 ± 34	1.85 ± 0.96	-0.020 ± 0.124	13.9 ± 5.6	3.2 ± 1.2	3.2 ± 1.3
-27	-1.6 ± 0.5	-1.42 ± 0.44	2.1 ± 0.8	-7.95 ± 2.61	66 ± 33	1.84 ± 0.96	-0.026 ± 0.124	13.9 ± 5.5	3.1 ± 1.2	3.2 ± 1.3
-26	-1.7 ± 0.5	-1.46 ± 0.43	2.1 ± 0.8	-8.14 ± 2.59	69 ± 33	1.81 ± 0.90	-0.029 ± 0.122	13.6 ± 5.3	3.1 ± 1.2	3.1 ± 1.2
-25	-1.8 ± 0.5	-1.53 ± 0.43	2.2 ± 0.8	-8.43 ± 2.65	75 ± 34	1.87 ± 0.86	-0.023 ± 0.115	13.2 ± 5.0	3.0 ± 1.2	3.0 ± 1.2
-24	-1.8 ± 0.5	-1.60 ± 0.42	2.3 ± 0.8	-8.75 ± 2.66	78 ± 33	1.89 ± 0.81	-0.017 ± 0.108	13.1 ± 4.8	3.0 ± 1.2	2.9 ± 1.2
-23	-1.9 ± 0.5	-1.64 ± 0.42	2.4 ± 0.8	-8.96 ± 2.68	81 ± 32	1.93 ± 0.77	-0.015 ± 0.106	13.0 ± 4.7	2.9 ± 1.2	2.9 ± 1.3
-22	-1.9 ± 0.5	-1.65 ± 0.41	2.4 ± 0.8	-8.99 ± 2.65	82 ± 32	1.93 ± 0.75	-0.014 ± 0.105	12.9 ± 4.7	2.9 ± 1.2	2.8 ± 1.2
-21	-1.9 ± 0.5	-1.65 ± 0.42	2.4 ± 0.8	-9.02 ± 2.70	81 ± 32	1.95 ± 0.76	-0.016 ± 0.107	12.9 ± 4.8	2.9 ± 1.2	2.9 ± 1.3
-20	-1.9 ± 0.5	-1.65 ± 0.42	2.4 ± 0.8	-8.94 ± 2.66	81 ± 32	1.94 ± 0.78	-0.017 ± 0.107	12.9 ± 4.8	2.8 ± 1.2	2.9 ± 1.3
-19	-1.9 ± 0.5	-1.65 ± 0.42	2.4 ± 0.8	-9.05 ± 2.73	80 ± 32	1.92 ± 0.77	-0.015 ± 0.105	13.0 ± 4.9	2.9 ± 1.2	2.8 ± 1.3
-18	-1.9 ± 0.5	-1.64 ± 0.42	2.4 ± 0.8	-9.01 ± 2.74	80 ± 32	1.92 ± 0.77	-0.017 ± 0.107	13.0 ± 4.9	2.9 ± 1.2	2.9 ± 1.3
-17	-1.9 ± 0.5	-1.63 ± 0.42	2.4 ± 0.8	-8.89 ± 2.64	80 ± 32	1.92 ± 0.78	-0.023 ± 0.109	13.0 ± 4.9	2.9 ± 1.2	2.9 ± 1.2
-16	-1.9 ± 0.5	-1.62 ± 0.42	2.4 ± 0.8	-8.83 ± 2.61	79 ± 32	1.91 ± 0.78	-0.021 ± 0.109	13.0 ± 4.9	2.9 ± 1.2	2.9 ± 1.2
-15	-1.9 ± 0.5	-1.62 ± 0.43	2.4 ± 0.8	-8.86 ± 2.70	79 ± 32	1.93 ± 0.80	-0.018 ± 0.108	13.0 ± 4.9	2.9 ± 1.2	2.9 ± 1.3
-14	-1.9 ± 0.5	-1.64 ± 0.43	2.4 ± 0.8	-9.01 ± 2.73	80 ± 32	1.92 ± 0.77	-0.018 ± 0.106	13.0 ± 4.8	2.9 ± 1.2	2.9 ± 1.3
-13	-1.9 ± 0.5	-1.66 ± 0.42	2.4 ± 0.8	-9.08 ± 2.72	81 ± 32	1.92 ± 0.75	-0.018 ± 0.107	13.0 ± 4.8	2.9 ± 1.2	2.8 ± 1.3
-12	-1.9 ± 0.5	-1.65 ± 0.41	2.4 ± 0.8	-8.91 ± 2.62	82 ± 32	1.94 ± 0.77	-0.020 ± 0.108	13.1 ± 4.8	2.8 ± 1.2	2.9 ± 1.2
-11	-1.9 ± 0.5	-1.63 ± 0.41	2.4 ± 0.8	-8.85 ± 2.60	81 ± 33	1.92 ± 0.77	-0.020 ± 0.108	13.2 ± 4.8	2.9 ± 1.2	2.9 ± 1.2
-10	-1.8 ± 0.5	-1.61 ± 0.42	2.4 ± 0.8	-8.77 ± 2.62	80 ± 33	1.93 ± 0.80	-0.018 ± 0.108	13.1 ± 4.9	2.9 ± 1.2	2.9 ± 1.2
-9	-1.8 ± 0.5	-1.61 ± 0.42	2.4 ± 0.8	-8.80 ± 2.64	79 ± 33	1.92 ± 0.80	-0.018 ± 0.110	13.1 ± 5.0	2.9 ± 1.2	2.9 ± 1.2
-8	-1.8 ± 0.5	-1.60 ± 0.42	2.3 ± 0.8	-8.81 ± 2.68	78 ± 33	1.91 ± 0.81	-0.021 ± 0.111	13.2 ± 5.0	2.9 ± 1.2	2.9 ± 1.3
-7	-1.8 ± 0.5	-1.60 ± 0.42	2.3 ± 0.8	-8.74 ± 2.65	78 ± 32	1.92 ± 0.82	-0.021 ± 0.112	13.3 ± 5.0	2.9 ± 1.2	3.0 ± 1.2
-6	-1.8 ± 0.5	-1.58 ± 0.42	2.3 ± 0.8	-8.76 ± 2.63	78 ± 33	1.87 ± 0.80	-0.020 ± 0.109	13.4 ± 5.0	3.0 ± 1.2	2.9 ± 1.2
-5	-1.8 ± 0.5	-1.59 ± 0.43	2.3 ± 0.8	-8.85 ± 2.74	77 ± 32	1.89 ± 0.79	-0.028 ± 0.113	13.8 ± 5.1	3.0 ± 1.2	2.9 ± 1.3
-4	-1.8 ± 0.5	-1.57 ± 0.42	2.3 ± 0.8	-8.33 ± 2.33	77 ± 33	1.89 ± 0.81	-0.031 ± 0.113	14.6 ± 5.1	2.8 ± 1.2	3.1 ± 1.1
-3	-1.8 ± 0.5	-1.57 ± 0.42	2.3 ± 0.8	-8.80 ± 2.69	78 ± 34	1.74 ± 0.71	-0.023 ± 0.102	12.5 ± 4.6	3.2 ± 1.1	2.8 ± 1.2
-2	-1.8 ± 0.4	-1.58 ± 0.43	2.2 ± 0.8	-9.27 ± 2.99	77 ± 33	1.66 ± 0.64	0.007 ± 0.118	11.2 ± 4.0	3.4 ± 0.9	2.5 ± 1.2
-1	-1.9 ± 0.6	-1.52 ± 0.47	2.2 ± 0.9	-7.48 ± 2.03	67 ± 28	2.92 ± 0.90	0.022 ± 0.108	12.6 ± 5.2	1.8 ± 1.0	4.2 ± 1.0
0	-1.6 ± 0.4	-1.46 ± 0.38	1.9 ± 0.7	-8.90 ± 2.71	67 ± 27	1.41 ± 0.52	-0.037 ± 0.104	14.6 ± 5.5	3.8 ± 0.9	2.5 ± 1.1
1	-1.7 ± 0.4	-1.44 ± 0.40	2.0 ± 0.7	-8.42 ± 2.61	67 ± 29	1.82 ± 0.88	-0.018 ± 0.111	14.0 ± 5.5	3.2 ± 1.1	3.1 ± 1.2
2	-1.7 ± 0.5	-1.47 ± 0.41	2.1 ± 0.8	-8.34 ± 2.57	69 ± 30	1.84 ± 0.90	-0.022 ± 0.113	13.5 ± 5.3	3.1 ± 1.2	3.1 ± 1.2
3	-1.7 ± 0.5	-1.52 ± 0.42	2.2 ± 0.8	-8.60 ± 2.61	72 ± 30	1.84 ± 0.85	-0.020 ± 0.112	13.1 ± 5.0	3.1 ± 1.2	3.0 ± 1.2
4	-1.8 ± 0.5	-1.55 ± 0.42	2.2 ± 0.8	-8.70 ± 2.69	73 ± 31	1.91 ± 0.87	-0.013 ± 0.111	12.8 ± 4.8	3.0 ± 1.2	3.0 ± 1.3
5	-1.8 ± 0.5	-1.59 ± 0.42	2.3 ± 0.8	-8.71 ± 2.62	76 ± 31	2.00 ± 0.86	-0.015 ± 0.111	12.9 ± 4.7	2.8 ± 1.3	3.1 ± 1.3
6	-1.8 ± 0.5	-1.61 ± 0.42	2.3 ± 0.8	-8.85 ± 2.69	78 ± 32	1.95 ± 0.82	-0.009 ± 0.106	12.9 ± 4.8	2.9 ± 1.2	2.9 ± 1.3
7	-1.8 ± 0.5	-1.61 ± 0.42	2.3 ± 0.8	-8.95 ± 2.76	77 ± 31	1.93 ± 0.82	-0.014 ± 0.108	12.9 ± 4.8	3.0 ± 1.2	2.9 ± 1.3
8	-1.8 ± 0.5	-1.60 ± 0.42	2.3 ± 0.8	-8.83 ± 2.66	77 ± 31	1.94 ± 0.82	-0.011 ± 0.109	12.7 ± 4.7	2.9 ± 1.2	2.9 ± 1.3
9	-1.8 ± 0.5	-1.60 ± 0.42	2.3 ± 0.8	-8.83 ± 2.72	76 ± 31	1.97 ± 0.85	-0.012 ± 0.111	12.8 ± 4.7	2.9 ± 1.2	3.0 ± 1.3
10	-1.8 ± 0.5	-1.59 ± 0.42	2.3 ± 0.8	-8.79 ± 2.69	76 ± 31	1.96 ± 0.85	-0.014 ± 0.113	12.8 ± 4.8	2.9 ± 1.2	3.0 ± 1.3
11	-1.8 ± 0.5	-1.60 ± 0.42	2.3 ± 0.8	-8.76 ± 2.64	77 ± 31	1.96 ± 0.84	-0.013 ± 0.111	12.9 ± 4.7	2.9 ± 1.3	3.0 ± 1.3
12	-1.8 ± 0.5	-1.62 ± 0.42	2.3 ± 0.8	-9.00 ± 2.77	78 ± 31	1.95 ± 0.81	-0.009 ± 0.108	12.9 ± 4.7	2.9 ± 1.2	2.9 ± 1.3
13	-1.8 ± 0.5	-1.61 ± 0.42	2.3 ± 0.8	-9.01 ± 2.77	78 ± 31	1.94 ± 0.82	-0.011 ± 0.109	12.9 ± 4.7	3.0 ± 1.2	2.8 ± 1.3
14	-1.8 ± 0.5	-1.62 ± 0.42	2.3 ± 0.8	-8.90 ± 2.70	78 ± 31	1.94 ± 0.82	-0.010 ± 0.110	12.8 ± 4.6	2.9 ± 1.3	2.9 ± 1.3
15	-1.9 ± 0.5	-1.62 ± 0.43	2.3 ± 0.8	-9.01 ± 2.78	78 ± 31	1.96 ± 0.81	-0.012 ± 0.111	12.7 ± 4.7	2.9 ± 1.2	2.9 ± 1.3
16	-1.9 ± 0.5	-1.62 ± 0.42	2.4 ± 0.8	-8.84 ± 2.68	78 ± 31	1.97 ± 0.83	-0.012 ± 0.111	12.7 ± 4.6	2.9 ± 1.3	2.9 ± 1.3
17	-1.9 ± 0.5	-1.62 ± 0.42	2.3 ± 0.8	-8.88 ± 2.69	78 ± 31	2.00 ± 0.83	-0.008 ± 0.109	12.8 ± 4.7	2.8 ± 1.2	3.0 ± 1.3
18	-1.8 ± 0.5	-1.60 ± 0.42	2.3 ± 0.8	-8.90 ± 2.74	77 ± 31	1.94 ± 0.83	-0.011 ± 0.111	12.8 ± 4.7	2.9 ± 1.2	2.9 ± 1.3
19	-1.8 ± 0.5	-1.60 ± 0.42	2.3 ± 0.8	-8.84 ± 2.71	77 ± 31	1.96 ± 0.85	-0.012 ± 0.112	12.9 ± 4.7	2.9 ± 1.2	2.9 ± 1.3
20	-1.8 ± 0.5	-1.60 ± 0.42	2.3 ± 0.8	-8.78 ± 2.66	78 ± 32	1.97 ± 0.83	-0.012 ± 0.111	12.8 ± 4.6	2.9 ± 1.2	3.0 ± 1.3
21	-1.8 ± 0.5	-1.60 ± 0.42	2.3 ± 0.8	-8.83 ± 2.65	78 ± 32	1.95 ± 0.82	-0.011 ± 0.110	12.9 ± 4.7	2.9 ± 1.2	2.9 ± 1.3
22	-1.8 ± 0.5	-1.60 ± 0.41	2.3 ± 0.8	-8.76 ± 2.61	78 ± 32	1.97 ± 0.83	-0.012 ± 0.111	12.8 ± 4.6	2.9 ± 1.2	3.0 ± 1.2
23	-1.8 ± 0.5	-1.59 ± 0.42	2.3 ± 0.8	-8.80 ± 2.66	77 ± 31	1.95 ± 0.83	-0.009 ± 0.109	12.9 ± 4.7	2.9 ± 1.2	3.0 ± 1.3
24	-1.8 ± 0.5	-1.59 ± 0.42	2.3 ± 0.8	-8.87 ± 2.74	77 ± 31	1.94 ± 0.83	-0.010 ± 0.109	12.8 ± 4.7	3.0 ± 1.2	2.9 ± 1.3
25	-1.8 ± 0.5	-1.60 ± 0.42	2.3 ± 0.8	-8.84 ± 2.70	76 ± 31	1.96 ± 0.85	-0.012 ± 0.112	12.7 ± 4.7	2.9 ± 1.3	2.9 ± 1.3
26	-1.8 ± 0.5	-1.60 ± 0.42	2.3 ± 0.8	-8.81 ± 2.70	77 ± 31	1.97 ± 0.86	-0.010 ± 0.112	12.7 ± 4.7	2.9 ± 1.3	2.9 ± 1.3
27	-1.8 ± 0.5	-1.62 ± 0.41	2.3 ± 0.8	-8.90 ± 2.73	79 ± 32	1.98 ± 0.83	-0.010 ± 0.110	12.8 ± 4.7	2.9 ± 1.2	2.9 ± 1.3
28	-1.8 ± 0.5	-1.62 ± 0.41	2.3 ± 0.8	-8.92 ± 2.71	78 ± 31	1.96 ± 0.83	-0.010 ± 0.109	12.9 ± 4.7	2.9 ± 1.2	2.9 ± 1.3
29	-1.8 ± 0.5	-1.60 ± 0.42	2.3 ± 0.8	-8.86 ± 2.72	77 ± 31	1.94 ± 0.84	-0.010 ± 0.110	12.8 ± 4.7	3.0 ± 1.2	2.9 ± 1.3
30	-1.8 ± 0.5	-1.61 ± 0.41	2.3 ± 0.8	-8.92 ± 2.71	78 ± 31	1.94 ± 0.83	-0.011 ± 0.109	12.8 ± 4.7	3.0 ± 1.2	2.9 ± 1.3
31	-1.8 ± 0.5	-1.62 ± 0.42	2.3 ± 0.8	-8.95 ± 2.73	78 ± 31	1.96 ± 0.84	-0.011 ± 0.109	12.7 ± 4.8	2.9 ± 1.3	2.9 ± 1.3
32	-1.8 ± 0.5	-1.61 ± 0.42	2.3 ± 0.8	-8.87 ± 2.70	78 ± 31	1.95 ± 0.84	-0.013 ± 0.110	12.9 ± 4.8	2.9 ± 1.2	2.9 ± 1.3
33	-1.8 ± 0.5	-1.60 ± 0.42	2.3 ± 0.8	-8.85 ± 2.72	77 ± 31	1.94 ± 0.84	-0.013 ± 0.112	13.1 ± 4.9	2.9 ± 1.2	2.9 ± 1.3
34	-1.8 ± 0.5	-1.59 ± 0.42	2.3 ± 0.8	-8.77 ± 2.67	77 ± 32	1.92 ± 0.83	-0.015 ± 0.113	13.2 ± 4.9	3.0 ± 1.2	2.9 ± 1.3
35	-1.8 ± 0.5	-1.57 ± 0.42	2.3 ± 0.8	-8.65 ± 2.62	76 ± 32	1.93 ± 0.85	-0.017 ± 0.114	13.2 ± 4.9	2.9 ± 1.2	3.0 ± 1.2
36	-1.8 ± 0.5	-1.57 ± 0.42	2.3 ± 0.8	-8.74 ± 2.65	76 ± 31	1.92 ± 0.84	-0.015 ± 0.113	13.1 ± 4.9	3.0 ± 1.2	3.0 ± 1.2
37	-1.8 ± 0.5	-1.58 ± 0.42	2.3 ± 0.8	-8.75 ± 2.64	76 ± 32	1.93 ± 0.84	-0.016 ± 0.113	13.0 ± 4.9	3.0 ± 1.2	3.0 ± 1.3
38	-1.8 ± 0.5	-1.58 ± 0.42	2.3 ± 0.8	-8.74 ± 2.65	77 ± 32	1.92 ± 0.83	-0.016 ± 0.111	13.1 ± 4.9	2.9 ± 1.2	2.9 ± 1.3
39	-1.8 ± 0.5	-1.58 ± 0.42	2.3 ± 0.8	-8.73 ± 2.62	77 ± 32	1.93 ± 0.84	-0.012 ± 0.111	13.1 ± 4.9	2.9 ± 1.2	3.0 ± 1.3
40	-1.8 ± 0.5	-1.58 ± 0.42	2.3 ± 0.8	-8.75 ± 2.64	77 ± 32	1.95 ± 0.84	-0.014 ± 0.112	13.1 ± 4.8	2.9 ± 1.2	3.0 ± 1.3
41	-1.8 ± 0.5	-1.58 ± 0.42	2.3 ± 0.8	-8.76 ± 2.64	77 ± 32	1.93 ± 0.83	-0.014 ± 0.110	13.1 ± 4.8	3.0 ± 1.2	2.9 ± 1.3
42	-1.8 ± 0.5	-1.58 ± 0.42	2.3 ± 0.8	-8.76 ± 2.64	77 ± 32	1.91 ± 0.83	-0.013 ± 0.110	13.1 ± 4.8	3.0 ± 1.2	2.9 ± 1.3
43	-1.8 ± 0.5	-1.59 ± 0.42	2.3 ± 0.8	-8.81 ± 2.69	77 ± 32	1.93 ± 0.82	-0.013 ± 0.109	13.0 ± 4.7	3.0 ± 1.2	2.9 ± 1.3
44	-1.8 ± 0.5	-1.60 ± 0.42	2.3 ± 0.8	-8.85 ± 2.65	78 ± 31	1.93 ± 0.81	-0.012 ± 0.108	13.0 ± 4.7	2.9 ± 1.2	2.9 ± 1.3
45	-1.8 ± 0.5	-1.60 ± 0.41	2.3 ± 0.8	-8.82 ± 2.63	78 ± 32	1.95 ± 0.82	-0.011 ± 0.108	13.0 ± 4.7	2.9 ± 1.2	2.9 ± 1.3
46	-1.8 ± 0.5	-1.60 ± 0.41	2.3 ± 0.8	-8.83 ± 2.63	79 ± 32	1.95 ± 0.82	-0.011 ± 0.108	12.9 ± 4.7	2.9 ± 1.2	2.9 ± 1.3
47	-1.8 ± 0.5	-1.61 ± 0.41	2.3 ± 0.8	-8.82 ± 2.62	78 ± 32	1.96 ± 0.81	-0.013 ± 0.109	13.0 ± 4.7	2.9 ± 1.2	2.9 ± 1.2
48	-1.8 ± 0.5	-1.61 ± 0.41	2.3 ± 0.8	-8.82 ± 2.64	79 ± 32	1.94 ± 0.81	-0.013 ± 0.109	13.0 ± 4.8	2.9 ± 1.2	2.9 ± 1.2
49	-1.8 ± 0.5	-1.60 ± 0.42	2.3 ± 0.8	-8.81 ± 2.66	78 ± 32	1.95 ± 0.82	-0.015 ± 0.110	13.0 ± 4.8	2.9 ± 1.2	2.9 ± 1.3
50	-1.8 ± 0.5	-1.59 ± 0.42	2.3 ± 0.8	-8.75 ± 2.60	78 ± 32	1.93 ± 0.83	-0.014 ± 0.110	13.1 ± 4.8	2.9 ± 1.2	2.9 ± 1.3

## Sheet: Supplementary Table S5
Supplementary Table S5: Numerical values for DPPs at each position of the aligned Inr-containing promoters.
Position (TSS at 0)	Duplex DNA free energy (Mean ± SD)	DNA denaturability (Mean ± SD)	Duplex disrupt energy (Mean ± SD)	Base stacking energy (Mean ± SD)	DNA bending stiffness (Mean ± SD)	Protein-induced deformability (Mean ± SD)	Flexibility (Mean ± SD)	Rigidity (Mean ± SD)	Stabilizing energy of Z-DNA (AS) (Mean ± SD)	Stabilizing energy of Z-DNA (SA) (Mean ± SD)
-50	-1.8 ± 0.5	-1.59 ± 0.42	2.3 ± 0.8	-8.66 ± 2.57	79 ± 34	1.94 ± 0.83	-0.017 ± 0.112	13.1 ± 4.9	2.9 ± 1.2	2.9 ± 1.2
-49	-1.8 ± 0.5	-1.59 ± 0.41	2.3 ± 0.8	-8.70 ± 2.53	79 ± 34	1.93 ± 0.83	-0.016 ± 0.110	13.2 ± 4.8	2.9 ± 1.2	2.9 ± 1.2
-48	-1.8 ± 0.5	-1.60 ± 0.41	2.3 ± 0.8	-8.69 ± 2.56	80 ± 34	1.92 ± 0.82	-0.015 ± 0.110	13.0 ± 4.7	2.9 ± 1.2	2.9 ± 1.2
-47	-1.8 ± 0.5	-1.60 ± 0.41	2.4 ± 0.8	-8.72 ± 2.58	80 ± 34	1.94 ± 0.82	-0.015 ± 0.110	13.0 ± 4.8	2.9 ± 1.2	2.9 ± 1.2
-46	-1.8 ± 0.5	-1.61 ± 0.41	2.4 ± 0.8	-8.77 ± 2.59	80 ± 33	1.95 ± 0.83	-0.018 ± 0.110	13.1 ± 4.8	2.9 ± 1.2	2.9 ± 1.2
-45	-1.8 ± 0.5	-1.61 ± 0.41	2.4 ± 0.8	-8.80 ± 2.59	80 ± 34	1.91 ± 0.80	-0.015 ± 0.108	13.1 ± 4.8	2.9 ± 1.2	2.9 ± 1.2
-44	-1.8 ± 0.5	-1.60 ± 0.41	2.3 ± 0.8	-8.75 ± 2.57	79 ± 33	1.95 ± 0.82	-0.013 ± 0.109	13.1 ± 4.8	2.9 ± 1.2	2.9 ± 1.2
-43	-1.8 ± 0.5	-1.60 ± 0.41	2.3 ± 0.8	-8.71 ± 2.58	80 ± 34	1.92 ± 0.81	-0.015 ± 0.108	13.1 ± 4.8	2.9 ± 1.2	2.9 ± 1.2
-42	-1.8 ± 0.5	-1.61 ± 0.42	2.3 ± 0.8	-8.79 ± 2.63	80 ± 33	1.94 ± 0.81	-0.016 ± 0.109	13.1 ± 4.8	2.9 ± 1.2	2.9 ± 1.3
-41	-1.8 ± 0.5	-1.60 ± 0.42	2.4 ± 0.8	-8.72 ± 2.58	80 ± 33	1.93 ± 0.81	-0.017 ± 0.112	13.1 ± 4.8	2.9 ± 1.2	2.9 ± 1.2
-40	-1.8 ± 0.5	-1.60 ± 0.41	2.3 ± 0.8	-8.76 ± 2.58	79 ± 33	1.92 ± 0.81	-0.015 ± 0.111	13.2 ± 4.8	2.9 ± 1.2	2.9 ± 1.2
-39	-1.8 ± 0.5	-1.60 ± 0.41	2.3 ± 0.8	-8.73 ± 2.60	79 ± 33	1.94 ± 0.81	-0.015 ± 0.110	13.1 ± 4.8	2.9 ± 1.2	2.9 ± 1.2
-38	-1.8 ± 0.5	-1.61 ± 0.41	2.3 ± 0.8	-8.75 ± 2.59	80 ± 33	1.93 ± 0.80	-0.016 ± 0.110	13.2 ± 4.9	2.9 ± 1.2	2.9 ± 1.2
-37	-1.8 ± 0.5	-1.60 ± 0.41	2.3 ± 0.8	-8.73 ± 2.57	79 ± 33	1.93 ± 0.81	-0.017 ± 0.112	13.1 ± 4.9	2.9 ± 1.2	2.9 ± 1.2
-36	-1.8 ± 0.5	-1.59 ± 0.42	2.3 ± 0.8	-8.74 ± 2.64	78 ± 32	1.93 ± 0.83	-0.013 ± 0.111	13.1 ± 4.9	2.9 ± 1.2	2.9 ± 1.3
-35	-1.8 ± 0.5	-1.58 ± 0.41	2.3 ± 0.8	-8.72 ± 2.62	78 ± 32	1.93 ± 0.83	-0.016 ± 0.110	13.1 ± 4.9	2.9 ± 1.2	2.9 ± 1.2
-34	-1.8 ± 0.5	-1.58 ± 0.41	2.3 ± 0.8	-8.71 ± 2.59	78 ± 32	1.92 ± 0.83	-0.013 ± 0.108	13.1 ± 4.9	2.9 ± 1.2	2.9 ± 1.2
-33	-1.8 ± 0.5	-1.58 ± 0.42	2.3 ± 0.8	-8.74 ± 2.64	77 ± 33	1.89 ± 0.83	-0.016 ± 0.112	13.0 ± 5.0	3.0 ± 1.2	2.9 ± 1.3
-32	-1.8 ± 0.5	-1.55 ± 0.43	2.3 ± 0.8	-8.56 ± 2.67	76 ± 34	1.93 ± 0.88	-0.013 ± 0.115	13.0 ± 5.1	3.0 ± 1.2	3.0 ± 1.3
-31	-1.7 ± 0.5	-1.52 ± 0.45	2.2 ± 0.8	-8.42 ± 2.69	73 ± 34	1.93 ± 0.92	-0.012 ± 0.120	13.0 ± 5.3	3.0 ± 1.3	3.0 ± 1.3
-30	-1.7 ± 0.5	-1.49 ± 0.46	2.2 ± 0.8	-8.28 ± 2.74	72 ± 35	1.92 ± 0.95	-0.009 ± 0.124	13.2 ± 5.4	3.1 ± 1.2	3.1 ± 1.3
-29	-1.7 ± 0.5	-1.45 ± 0.47	2.1 ± 0.8	-8.11 ± 2.75	69 ± 35	1.92 ± 0.99	-0.015 ± 0.127	13.5 ± 5.6	3.1 ± 1.3	3.2 ± 1.3
-28	-1.6 ± 0.5	-1.42 ± 0.46	2.1 ± 0.8	-8.00 ± 2.68	66 ± 34	1.83 ± 0.97	-0.021 ± 0.127	13.8 ± 5.6	3.2 ± 1.3	3.2 ± 1.3
-27	-1.6 ± 0.5	-1.42 ± 0.45	2.1 ± 0.8	-7.98 ± 2.70	66 ± 33	1.84 ± 0.97	-0.028 ± 0.125	14.0 ± 5.5	3.2 ± 1.2	3.2 ± 1.3
-26	-1.7 ± 0.5	-1.47 ± 0.44	2.2 ± 0.8	-8.15 ± 2.61	70 ± 33	1.80 ± 0.89	-0.029 ± 0.122	13.6 ± 5.3	3.1 ± 1.2	3.1 ± 1.2
-25	-1.8 ± 0.5	-1.53 ± 0.43	2.2 ± 0.8	-8.45 ± 2.66	74 ± 33	1.86 ± 0.86	-0.021 ± 0.115	13.3 ± 5.0	3.0 ± 1.2	3.0 ± 1.2
-24	-1.8 ± 0.5	-1.58 ± 0.43	2.3 ± 0.8	-8.68 ± 2.67	78 ± 33	1.91 ± 0.83	-0.015 ± 0.110	13.1 ± 4.8	3.0 ± 1.2	2.9 ± 1.3
-23	-1.8 ± 0.5	-1.61 ± 0.42	2.3 ± 0.8	-8.82 ± 2.67	79 ± 32	1.93 ± 0.81	-0.012 ± 0.107	12.9 ± 4.7	2.9 ± 1.2	2.9 ± 1.3
-22	-1.9 ± 0.5	-1.62 ± 0.42	2.4 ± 0.8	-8.95 ± 2.72	79 ± 32	1.93 ± 0.79	-0.016 ± 0.107	13.0 ± 4.8	2.9 ± 1.2	2.9 ± 1.3
-21	-1.9 ± 0.5	-1.62 ± 0.42	2.4 ± 0.8	-8.85 ± 2.64	80 ± 32	1.93 ± 0.79	-0.013 ± 0.108	13.0 ± 4.8	2.9 ± 1.2	2.9 ± 1.2
-20	-1.9 ± 0.5	-1.62 ± 0.42	2.4 ± 0.8	-8.92 ± 2.68	79 ± 32	1.94 ± 0.80	-0.013 ± 0.109	13.0 ± 4.8	2.9 ± 1.2	2.9 ± 1.3
-19	-1.8 ± 0.5	-1.61 ± 0.42	2.3 ± 0.8	-8.83 ± 2.71	78 ± 32	1.94 ± 0.83	-0.013 ± 0.110	13.0 ± 4.8	2.9 ± 1.2	2.9 ± 1.3
-18	-1.8 ± 0.5	-1.60 ± 0.41	2.3 ± 0.8	-8.87 ± 2.67	78 ± 32	1.92 ± 0.81	-0.014 ± 0.110	12.9 ± 4.7	3.0 ± 1.2	2.9 ± 1.3
-17	-1.8 ± 0.5	-1.61 ± 0.41	2.3 ± 0.8	-8.79 ± 2.62	79 ± 32	1.94 ± 0.82	-0.017 ± 0.109	12.9 ± 4.8	2.9 ± 1.2	2.9 ± 1.2
-16	-1.8 ± 0.5	-1.60 ± 0.41	2.3 ± 0.8	-8.77 ± 2.61	78 ± 32	1.93 ± 0.81	-0.015 ± 0.110	13.1 ± 4.9	2.9 ± 1.2	2.9 ± 1.2
-15	-1.8 ± 0.5	-1.59 ± 0.42	2.3 ± 0.8	-8.73 ± 2.63	78 ± 32	1.94 ± 0.82	-0.016 ± 0.111	13.1 ± 4.8	2.9 ± 1.2	3.0 ± 1.2
-14	-1.8 ± 0.5	-1.61 ± 0.42	2.3 ± 0.8	-8.88 ± 2.71	78 ± 32	1.92 ± 0.81	-0.013 ± 0.108	13.2 ± 4.8	3.0 ± 1.2	2.9 ± 1.3
-13	-1.8 ± 0.5	-1.62 ± 0.42	2.4 ± 0.8	-8.86 ± 2.68	79 ± 32	1.93 ± 0.80	-0.015 ± 0.109	13.0 ± 4.8	2.9 ± 1.2	2.9 ± 1.3
-12	-1.8 ± 0.5	-1.62 ± 0.42	2.4 ± 0.8	-8.87 ± 2.70	80 ± 32	1.93 ± 0.80	-0.014 ± 0.110	13.1 ± 4.8	2.9 ± 1.2	2.9 ± 1.3
-11	-1.8 ± 0.5	-1.60 ± 0.42	2.3 ± 0.8	-8.78 ± 2.65	78 ± 32	1.93 ± 0.82	-0.014 ± 0.111	13.0 ± 4.9	2.9 ± 1.2	2.9 ± 1.2
-10	-1.8 ± 0.5	-1.59 ± 0.41	2.3 ± 0.8	-8.71 ± 2.62	77 ± 32	1.95 ± 0.85	-0.018 ± 0.112	13.1 ± 5.0	2.9 ± 1.2	3.0 ± 1.3
-9	-1.8 ± 0.5	-1.59 ± 0.42	2.3 ± 0.8	-8.75 ± 2.64	78 ± 32	1.92 ± 0.82	-0.016 ± 0.112	13.1 ± 4.9	2.9 ± 1.2	2.9 ± 1.2
-8	-1.8 ± 0.5	-1.60 ± 0.42	2.3 ± 0.8	-8.86 ± 2.75	77 ± 32	1.91 ± 0.82	-0.014 ± 0.111	13.1 ± 4.9	3.0 ± 1.2	2.9 ± 1.3
-7	-1.8 ± 0.5	-1.59 ± 0.42	2.3 ± 0.8	-8.75 ± 2.64	78 ± 32	1.94 ± 0.82	-0.012 ± 0.113	13.0 ± 4.9	2.9 ± 1.2	3.0 ± 1.2
-6	-1.8 ± 0.5	-1.58 ± 0.41	2.3 ± 0.8	-8.84 ± 2.73	76 ± 31	1.94 ± 0.84	-0.008 ± 0.112	13.1 ± 4.9	3.0 ± 1.2	2.9 ± 1.3
-5	-1.8 ± 0.5	-1.58 ± 0.41	2.3 ± 0.8	-8.79 ± 2.68	76 ± 31	1.94 ± 0.85	-0.020 ± 0.116	13.4 ± 4.9	3.0 ± 1.2	2.9 ± 1.3
-4	-1.8 ± 0.5	-1.62 ± 0.41	2.3 ± 0.8	-8.78 ± 2.61	79 ± 32	1.84 ± 0.78	-0.031 ± 0.115	14.1 ± 5.2	3.0 ± 1.3	2.9 ± 1.2
-3	-1.8 ± 0.5	-1.59 ± 0.41	2.3 ± 0.8	-8.79 ± 2.71	78 ± 32	1.79 ± 0.76	0.009 ± 0.089	11.2 ± 3.6	3.1 ± 1.1	2.8 ± 1.2
-2	-1.8 ± 0.4	-1.67 ± 0.40	2.4 ± 0.8	-10.15 ± 2.75	85 ± 31	1.85 ± 0.46	0.008 ± 0.171	9.6 ± 3.0	3.3 ± 0.8	2.4 ± 1.1
-1	-1.8 ± 0.3	-1.48 ± 0.25	2.0 ± 0.5	-6.87 ± 1.18	62 ± 14	3.44 ± 0.62	0.095 ± 0.093	10.5 ± 4.1	1.4 ± 0.6	4.5 ± 0.6
0	-1.5 ± 0.3	-1.38 ± 0.33	1.7 ± 0.5	-8.55 ± 2.56	59 ± 19	1.23 ± 0.44	-0.075 ± 0.125	13.7 ± 5.6	4.0 ± 0.9	2.5 ± 1.1
1	-1.5 ± 0.3	-1.34 ± 0.26	1.7 ± 0.4	-8.29 ± 2.20	59 ± 17	1.88 ± 1.02	0.006 ± 0.108	13.9 ± 5.7	3.3 ± 1.1	3.2 ± 1.3
2	-1.5 ± 0.3	-1.28 ± 0.28	1.7 ± 0.4	-7.73 ± 2.17	55 ± 20	1.79 ± 1.04	-0.027 ± 0.123	12.8 ± 5.0	3.4 ± 1.2	3.4 ± 1.1
3	-1.8 ± 0.5	-1.56 ± 0.40	2.2 ± 0.8	-8.79 ± 2.62	73 ± 29	1.91 ± 0.86	-0.010 ± 0.113	12.7 ± 5.0	3.0 ± 1.2	2.9 ± 1.3
4	-1.7 ± 0.4	-1.53 ± 0.40	2.2 ± 0.8	-8.57 ± 2.60	73 ± 31	1.94 ± 0.91	-0.010 ± 0.119	12.7 ± 4.8	3.0 ± 1.2	3.0 ± 1.3
5	-1.8 ± 0.5	-1.55 ± 0.41	2.2 ± 0.8	-8.55 ± 2.62	73 ± 29	2.02 ± 0.93	-0.009 ± 0.115	12.9 ± 4.9	2.9 ± 1.3	3.1 ± 1.3
6	-1.8 ± 0.5	-1.54 ± 0.42	2.2 ± 0.8	-8.64 ± 2.65	73 ± 30	1.91 ± 0.87	-0.010 ± 0.113	13.1 ± 4.9	3.0 ± 1.2	3.0 ± 1.3
7	-1.8 ± 0.5	-1.56 ± 0.41	2.2 ± 0.8	-8.81 ± 2.71	75 ± 31	1.91 ± 0.85	-0.010 ± 0.112	13.0 ± 5.0	3.0 ± 1.2	2.9 ± 1.3
8	-1.8 ± 0.5	-1.57 ± 0.42	2.3 ± 0.8	-8.66 ± 2.64	75 ± 31	1.94 ± 0.86	-0.012 ± 0.114	12.9 ± 4.8	2.9 ± 1.2	3.0 ± 1.3
9	-1.8 ± 0.5	-1.57 ± 0.42	2.3 ± 0.8	-8.73 ± 2.70	75 ± 31	1.95 ± 0.86	-0.009 ± 0.115	12.9 ± 4.8	3.0 ± 1.2	3.0 ± 1.3
10	-1.8 ± 0.5	-1.57 ± 0.42	2.2 ± 0.8	-8.66 ± 2.67	75 ± 31	1.97 ± 0.88	-0.010 ± 0.115	12.9 ± 4.8	2.9 ± 1.2	3.0 ± 1.3
11	-1.8 ± 0.5	-1.58 ± 0.41	2.3 ± 0.8	-8.68 ± 2.60	76 ± 31	1.96 ± 0.85	-0.008 ± 0.108	12.9 ± 4.7	2.9 ± 1.2	3.0 ± 1.2
12	-1.8 ± 0.5	-1.61 ± 0.42	2.3 ± 0.8	-9.08 ± 2.82	77 ± 30	1.92 ± 0.80	-0.008 ± 0.107	12.9 ± 4.8	3.0 ± 1.2	2.8 ± 1.3
13	-1.8 ± 0.5	-1.59 ± 0.42	2.3 ± 0.8	-8.86 ± 2.70	76 ± 31	1.94 ± 0.84	-0.012 ± 0.109	12.9 ± 4.8	3.0 ± 1.2	2.9 ± 1.3
14	-1.8 ± 0.5	-1.59 ± 0.41	2.3 ± 0.8	-8.81 ± 2.64	76 ± 30	1.91 ± 0.83	-0.010 ± 0.110	12.9 ± 4.7	3.0 ± 1.3	2.9 ± 1.3
15	-1.8 ± 0.5	-1.60 ± 0.42	2.3 ± 0.8	-8.90 ± 2.79	77 ± 31	1.96 ± 0.84	-0.006 ± 0.110	12.8 ± 4.6	3.0 ± 1.2	2.9 ± 1.3
16	-1.8 ± 0.5	-1.61 ± 0.42	2.3 ± 0.8	-8.80 ± 2.67	77 ± 31	1.98 ± 0.84	-0.008 ± 0.112	12.6 ± 4.6	2.9 ± 1.2	3.0 ± 1.3
17	-1.8 ± 0.5	-1.61 ± 0.41	2.3 ± 0.8	-8.87 ± 2.68	77 ± 31	1.99 ± 0.84	-0.007 ± 0.110	12.8 ± 4.7	2.9 ± 1.2	2.9 ± 1.3
18	-1.8 ± 0.5	-1.59 ± 0.42	2.3 ± 0.8	-8.87 ± 2.72	76 ± 31	1.94 ± 0.83	-0.010 ± 0.111	12.9 ± 4.7	3.0 ± 1.2	2.9 ± 1.3
19	-1.8 ± 0.5	-1.58 ± 0.42	2.3 ± 0.8	-8.75 ± 2.66	76 ± 31	1.98 ± 0.86	-0.009 ± 0.112	12.8 ± 4.7	2.9 ± 1.2	3.0 ± 1.3
20	-1.8 ± 0.5	-1.59 ± 0.41	2.3 ± 0.8	-8.73 ± 2.60	77 ± 31	1.95 ± 0.84	-0.013 ± 0.111	12.8 ± 4.7	2.9 ± 1.2	3.0 ± 1.2
21	-1.8 ± 0.5	-1.60 ± 0.41	2.3 ± 0.8	-8.77 ± 2.62	78 ± 31	1.97 ± 0.84	-0.010 ± 0.111	12.8 ± 4.7	2.9 ± 1.2	3.0 ± 1.3
22	-1.8 ± 0.5	-1.59 ± 0.41	2.3 ± 0.8	-8.78 ± 2.61	77 ± 31	1.96 ± 0.85	-0.008 ± 0.110	12.9 ± 4.7	2.9 ± 1.2	3.0 ± 1.3
23	-1.8 ± 0.5	-1.58 ± 0.41	2.3 ± 0.8	-8.77 ± 2.63	76 ± 31	1.94 ± 0.84	-0.011 ± 0.110	13.0 ± 4.9	3.0 ± 1.2	3.0 ± 1.3
24	-1.8 ± 0.5	-1.58 ± 0.42	2.3 ± 0.8	-8.88 ± 2.74	76 ± 31	1.92 ± 0.84	-0.008 ± 0.107	12.8 ± 4.8	3.0 ± 1.2	2.9 ± 1.3
25	-1.8 ± 0.5	-1.58 ± 0.42	2.2 ± 0.8	-8.80 ± 2.71	75 ± 30	1.96 ± 0.87	-0.010 ± 0.111	12.7 ± 4.7	3.0 ± 1.2	3.0 ± 1.3
26	-1.8 ± 0.5	-1.59 ± 0.41	2.3 ± 0.8	-8.71 ± 2.64	76 ± 30	1.98 ± 0.86	-0.011 ± 0.111	12.7 ± 4.6	2.9 ± 1.2	3.0 ± 1.3
27	-1.8 ± 0.5	-1.60 ± 0.41	2.3 ± 0.8	-8.85 ± 2.66	79 ± 32	1.96 ± 0.83	-0.009 ± 0.107	12.9 ± 4.7	2.9 ± 1.2	2.9 ± 1.3
28	-1.8 ± 0.5	-1.58 ± 0.40	2.2 ± 0.8	-8.86 ± 2.66	76 ± 31	1.93 ± 0.85	-0.011 ± 0.109	13.0 ± 4.8	3.0 ± 1.2	2.9 ± 1.3
29	-1.8 ± 0.5	-1.57 ± 0.41	2.2 ± 0.8	-8.78 ± 2.68	75 ± 31	1.91 ± 0.86	-0.011 ± 0.110	12.8 ± 4.7	3.0 ± 1.2	2.9 ± 1.3
30	-1.8 ± 0.5	-1.58 ± 0.41	2.3 ± 0.8	-8.79 ± 2.68	76 ± 31	1.96 ± 0.88	-0.007 ± 0.110	12.8 ± 4.7	3.0 ± 1.3	2.9 ± 1.3
31	-1.8 ± 0.5	-1.58 ± 0.41	2.3 ± 0.8	-8.81 ± 2.65	76 ± 30	1.95 ± 0.86	-0.011 ± 0.109	12.9 ± 4.8	3.0 ± 1.2	2.9 ± 1.3
32	-1.8 ± 0.5	-1.58 ± 0.42	2.3 ± 0.8	-8.82 ± 2.69	76 ± 31	1.93 ± 0.85	-0.013 ± 0.112	13.1 ± 4.9	3.0 ± 1.2	2.9 ± 1.3
33	-1.8 ± 0.5	-1.57 ± 0.42	2.2 ± 0.8	-8.68 ± 2.64	75 ± 31	1.94 ± 0.86	-0.009 ± 0.112	13.0 ± 4.9	3.0 ± 1.2	3.0 ± 1.3
34	-1.8 ± 0.5	-1.57 ± 0.42	2.3 ± 0.8	-8.71 ± 2.67	76 ± 32	1.95 ± 0.86	-0.013 ± 0.114	13.0 ± 4.8	3.0 ± 1.2	3.0 ± 1.3
35	-1.8 ± 0.5	-1.57 ± 0.41	2.3 ± 0.8	-8.67 ± 2.60	76 ± 32	1.94 ± 0.85	-0.014 ± 0.112	13.1 ± 4.9	2.9 ± 1.2	3.0 ± 1.2
36	-1.8 ± 0.5	-1.57 ± 0.41	2.3 ± 0.8	-8.69 ± 2.62	76 ± 32	1.91 ± 0.84	-0.012 ± 0.114	13.1 ± 4.8	3.0 ± 1.2	3.0 ± 1.2
37	-1.8 ± 0.5	-1.57 ± 0.42	2.3 ± 0.8	-8.73 ± 2.69	75 ± 31	1.95 ± 0.86	-0.010 ± 0.111	13.0 ± 4.8	3.0 ± 1.2	3.0 ± 1.3
38	-1.8 ± 0.5	-1.57 ± 0.42	2.3 ± 0.8	-8.71 ± 2.66	76 ± 31	1.93 ± 0.85	-0.013 ± 0.113	13.1 ± 4.8	3.0 ± 1.2	3.0 ± 1.3
39	-1.8 ± 0.5	-1.57 ± 0.42	2.3 ± 0.8	-8.71 ± 2.64	76 ± 31	1.94 ± 0.85	-0.012 ± 0.113	13.1 ± 4.8	2.9 ± 1.2	3.0 ± 1.3
40	-1.8 ± 0.5	-1.57 ± 0.41	2.3 ± 0.8	-8.72 ± 2.64	76 ± 31	1.93 ± 0.86	-0.012 ± 0.112	13.1 ± 4.9	3.0 ± 1.2	2.9 ± 1.3
41	-1.8 ± 0.5	-1.58 ± 0.41	2.3 ± 0.8	-8.74 ± 2.65	77 ± 32	1.94 ± 0.84	-0.014 ± 0.113	13.0 ± 4.8	3.0 ± 1.2	2.9 ± 1.2
42	-1.8 ± 0.5	-1.59 ± 0.41	2.3 ± 0.8	-8.75 ± 2.63	77 ± 31	1.93 ± 0.83	-0.010 ± 0.109	13.0 ± 4.7	2.9 ± 1.2	2.9 ± 1.2
43	-1.8 ± 0.5	-1.59 ± 0.41	2.3 ± 0.8	-8.85 ± 2.68	76 ± 31	1.93 ± 0.83	-0.009 ± 0.107	13.1 ± 4.8	3.0 ± 1.2	2.9 ± 1.3
44	-1.8 ± 0.5	-1.59 ± 0.41	2.3 ± 0.8	-8.76 ± 2.63	77 ± 32	1.94 ± 0.82	-0.010 ± 0.107	12.9 ± 4.7	2.9 ± 1.2	2.9 ± 1.2
45	-1.8 ± 0.5	-1.60 ± 0.41	2.3 ± 0.8	-8.85 ± 2.64	78 ± 31	1.94 ± 0.81	-0.009 ± 0.108	12.9 ± 4.7	2.9 ± 1.2	2.9 ± 1.2
46	-1.8 ± 0.5	-1.60 ± 0.41	2.3 ± 0.8	-8.78 ± 2.62	78 ± 32	1.96 ± 0.83	-0.010 ± 0.111	13.1 ± 4.8	2.9 ± 1.2	2.9 ± 1.3
47	-1.8 ± 0.5	-1.59 ± 0.41	2.3 ± 0.8	-8.72 ± 2.57	78 ± 32	1.94 ± 0.82	-0.015 ± 0.111	13.0 ± 4.8	2.9 ± 1.2	3.0 ± 1.2
48	-1.8 ± 0.5	-1.59 ± 0.41	2.3 ± 0.8	-8.76 ± 2.65	77 ± 32	1.93 ± 0.84	-0.011 ± 0.111	13.0 ± 4.7	3.0 ± 1.2	2.9 ± 1.3
49	-1.8 ± 0.5	-1.58 ± 0.41	2.3 ± 0.8	-8.73 ± 2.63	77 ± 32	1.97 ± 0.85	-0.012 ± 0.112	13.0 ± 4.8	2.9 ± 1.2	3.0 ± 1.3
50	-1.8 ± 0.5	-1.58 ± 0.41	2.3 ± 0.8	-8.73 ± 2.64	76 ± 32	1.93 ± 0.85	-0.017 ± 0.114	13.2 ± 4.9	3.0 ± 1.2	2.9 ± 1.3

## Sheet: Supplementary Table S6
Supplementary Table S6: Numerical values for DPPs at each position of the aligned TATA-containing promoters.
Position (TSS at 0)	Duplex DNA free energy (Mean ± SD)	DNA denaturability (Mean ± SD)	Duplex disrupt energy (Mean ± SD)	Base stacking energy (Mean ± SD)	DNA bending stiffness (Mean ± SD)	Protein-induced deformability (Mean ± SD)	Flexibility (Mean ± SD)	Rigidity (Mean ± SD)	Stabilizing energy of Z-DNA (AS) (Mean ± SD)	Stabilizing energy of Z-DNA (SA) (Mean ± SD)
-50	-1.7 ± 0.5	-1.48 ± 0.43	2.1 ± 0.8	-8.23 ± 2.65	69 ± 32	1.95 ± 1.00	-0.018 ± 0.122	13.1 ± 5.4	3.0 ± 1.3	3.2 ± 1.3
-49	-1.7 ± 0.5	-1.49 ± 0.41	2.1 ± 0.8	-8.27 ± 2.39	70 ± 33	1.87 ± 0.97	-0.023 ± 0.119	13.2 ± 5.1	3.1 ± 1.4	3.1 ± 1.2
-48	-1.7 ± 0.4	-1.51 ± 0.41	2.2 ± 0.8	-8.51 ± 2.62	74 ± 33	1.95 ± 0.93	-0.010 ± 0.120	13.2 ± 5.2	3.1 ± 1.2	3.0 ± 1.3
-47	-1.7 ± 0.5	-1.51 ± 0.40	2.2 ± 0.8	-8.35 ± 2.52	73 ± 33	1.90 ± 0.94	-0.017 ± 0.121	13.4 ± 5.5	3.0 ± 1.3	3.0 ± 1.2
-46	-1.7 ± 0.5	-1.50 ± 0.42	2.2 ± 0.8	-8.34 ± 2.53	72 ± 33	1.94 ± 0.95	-0.021 ± 0.124	13.3 ± 5.2	3.0 ± 1.3	3.1 ± 1.3
-45	-1.7 ± 0.5	-1.50 ± 0.41	2.2 ± 0.8	-8.33 ± 2.55	72 ± 34	1.88 ± 0.95	-0.017 ± 0.116	13.5 ± 5.3	3.1 ± 1.3	3.0 ± 1.3
-44	-1.7 ± 0.5	-1.53 ± 0.41	2.2 ± 0.8	-8.52 ± 2.61	73 ± 33	1.92 ± 0.93	-0.016 ± 0.115	12.9 ± 5.0	3.0 ± 1.2	3.0 ± 1.3
-43	-1.8 ± 0.5	-1.53 ± 0.41	2.2 ± 0.8	-8.44 ± 2.59	74 ± 33	1.92 ± 0.92	-0.020 ± 0.124	13.2 ± 5.1	3.0 ± 1.2	3.0 ± 1.3
-42	-1.7 ± 0.5	-1.50 ± 0.42	2.2 ± 0.8	-8.42 ± 2.64	72 ± 33	1.94 ± 0.94	-0.007 ± 0.123	13.2 ± 5.2	3.1 ± 1.3	3.1 ± 1.3
-41	-1.7 ± 0.5	-1.49 ± 0.42	2.2 ± 0.8	-8.27 ± 2.59	72 ± 34	1.92 ± 0.96	-0.012 ± 0.121	13.0 ± 5.1	3.1 ± 1.3	3.1 ± 1.3
-40	-1.7 ± 0.5	-1.48 ± 0.44	2.1 ± 0.8	-8.24 ± 2.62	70 ± 33	1.92 ± 0.96	-0.009 ± 0.120	13.3 ± 4.9	3.1 ± 1.2	3.1 ± 1.3
-39	-1.7 ± 0.5	-1.48 ± 0.43	2.1 ± 0.8	-8.33 ± 2.73	71 ± 33	1.94 ± 0.95	-0.018 ± 0.128	13.6 ± 5.2	3.1 ± 1.2	3.1 ± 1.3
-38	-1.7 ± 0.5	-1.48 ± 0.43	2.2 ± 0.8	-8.19 ± 2.59	71 ± 34	1.87 ± 0.95	-0.020 ± 0.121	13.5 ± 4.9	3.1 ± 1.3	3.1 ± 1.3
-37	-1.7 ± 0.4	-1.46 ± 0.39	2.1 ± 0.7	-8.18 ± 2.37	71 ± 32	1.90 ± 0.91	-0.010 ± 0.121	13.3 ± 5.2	3.1 ± 1.2	3.2 ± 1.1
-36	-1.7 ± 0.5	-1.48 ± 0.41	2.1 ± 0.8	-8.22 ± 2.50	72 ± 33	1.92 ± 0.92	-0.010 ± 0.118	13.2 ± 5.0	3.0 ± 1.2	3.1 ± 1.2
-35	-1.7 ± 0.4	-1.50 ± 0.41	2.1 ± 0.8	-8.42 ± 2.59	72 ± 33	1.89 ± 0.91	-0.006 ± 0.114	13.3 ± 4.9	3.1 ± 1.2	3.0 ± 1.3
-34	-1.7 ± 0.5	-1.50 ± 0.41	2.2 ± 0.8	-8.31 ± 2.53	73 ± 34	1.93 ± 0.95	0.005 ± 0.119	12.6 ± 5.1	3.1 ± 1.3	3.0 ± 1.3
-33	-1.6 ± 0.5	-1.43 ± 0.46	2.0 ± 0.8	-8.26 ± 2.84	67 ± 34	1.93 ± 1.03	0.009 ± 0.117	11.6 ± 5.3	3.3 ± 1.2	3.0 ± 1.5
-32	-1.4 ± 0.5	-1.24 ± 0.46	1.7 ± 0.7	-7.32 ± 2.64	56 ± 34	1.88 ± 1.16	0.041 ± 0.125	10.0 ± 5.1	3.5 ± 1.2	3.4 ± 1.5
-31	-1.2 ± 0.4	-.99 ± 0.41	1.4 ± 0.5	-6.26 ± 2.47	39 ± 26	2.07 ± 1.41	0.101 ± 0.110	8.0 ± 4.5	3.7 ± 1.3	3.9 ± 1.7
-30	-1.0 ± 0.2	-.80 ± 0.25	1.2 ± 0.4	-5.40 ± 1.77	26 ± 14	2.20 ± 1.59	0.135 ± 0.100	7.8 ± 5.4	3.9 ± 1.5	4.2 ± 1.7
-29	-.9 ± 0.1	-.76 ± 0.19	1.3 ± 0.4	-5.16 ± 1.38	22 ± 7	2.14 ± 1.62	0.100 ± 0.148	10.5 ± 7.2	4.0 ± 1.6	4.3 ± 1.6
-28	-1.0 ± 0.2	-.81 ± 0.21	1.4 ± 0.4	-5.13 ± 1.25	25 ± 9	1.95 ± 1.55	0.012 ± 0.191	14.3 ± 7.7	3.9 ± 1.4	4.3 ± 1.4
-27	-1.1 ± 0.2	-.88 ± 0.21	1.5 ± 0.4	-5.26 ± 1.16	30 ± 10	1.65 ± 1.39	-0.068 ± 0.194	16.7 ± 7.4	3.8 ± 1.1	4.2 ± 1.2
-26	-1.2 ± 0.3	-.98 ± 0.26	1.7 ± 0.4	-5.70 ± 1.50	35 ± 17	1.38 ± 1.15	-0.082 ± 0.177	16.4 ± 6.8	3.9 ± 1.0	3.9 ± 1.1
-25	-1.3 ± 0.3	-1.10 ± 0.34	1.7 ± 0.5	-6.32 ± 2.11	44 ± 23	1.47 ± 1.07	-0.057 ± 0.143	14.8 ± 6.1	3.7 ± 1.0	3.7 ± 1.2
-24	-1.5 ± 0.4	-1.30 ± 0.42	1.9 ± 0.7	-7.35 ± 2.55	59 ± 32	1.57 ± 0.93	-0.026 ± 0.117	13.9 ± 5.4	3.5 ± 1.1	3.2 ± 1.2
-23	-1.7 ± 0.4	-1.50 ± 0.44	2.1 ± 0.8	-8.55 ± 2.90	73 ± 33	1.81 ± 0.86	-0.008 ± 0.108	13.7 ± 5.0	3.2 ± 1.0	2.9 ± 1.4
-22	-1.8 ± 0.4	-1.56 ± 0.40	2.2 ± 0.8	-8.89 ± 2.72	76 ± 32	1.87 ± 0.83	-0.003 ± 0.106	13.1 ± 4.9	3.2 ± 1.1	2.8 ± 1.3
-21	-1.8 ± 0.5	-1.55 ± 0.41	2.2 ± 0.8	-8.43 ± 2.52	77 ± 33	1.91 ± 0.87	-0.010 ± 0.122	12.9 ± 4.6	3.0 ± 1.2	3.0 ± 1.2
-20	-1.8 ± 0.4	-1.56 ± 0.39	2.2 ± 0.8	-8.56 ± 2.53	76 ± 33	2.03 ± 0.93	-0.005 ± 0.118	13.3 ± 5.0	2.9 ± 1.3	3.0 ± 1.3
-19	-1.7 ± 0.4	-1.51 ± 0.40	2.1 ± 0.8	-8.49 ± 2.67	72 ± 31	1.93 ± 0.93	0.002 ± 0.114	13.4 ± 5.0	3.1 ± 1.2	3.0 ± 1.3
-18	-1.7 ± 0.5	-1.52 ± 0.42	2.2 ± 0.8	-8.43 ± 2.64	74 ± 33	1.90 ± 0.89	-0.015 ± 0.115	13.3 ± 5.1	3.0 ± 1.2	3.0 ± 1.2
-17	-1.8 ± 0.5	-1.54 ± 0.42	2.2 ± 0.8	-8.57 ± 2.72	73 ± 31	1.92 ± 0.90	-0.015 ± 0.120	13.2 ± 5.2	3.0 ± 1.2	3.0 ± 1.3
-16	-1.7 ± 0.5	-1.51 ± 0.41	2.1 ± 0.8	-8.54 ± 2.61	71 ± 30	1.90 ± 0.91	-0.020 ± 0.119	13.6 ± 5.4	3.1 ± 1.2	3.1 ± 1.3
-15	-1.7 ± 0.5	-1.50 ± 0.40	2.2 ± 0.8	-8.25 ± 2.44	71 ± 31	1.94 ± 0.92	-0.019 ± 0.122	14.0 ± 5.3	3.0 ± 1.2	3.2 ± 1.2
-14	-1.8 ± 0.5	-1.55 ± 0.44	2.3 ± 0.8	-8.65 ± 2.89	74 ± 33	1.83 ± 0.84	-0.017 ± 0.121	13.4 ± 5.2	3.1 ± 1.2	2.9 ± 1.3
-13	-1.8 ± 0.5	-1.54 ± 0.42	2.2 ± 0.8	-8.52 ± 2.76	72 ± 30	1.95 ± 0.91	-0.004 ± 0.115	13.1 ± 4.9	3.0 ± 1.2	3.1 ± 1.3
-12	-1.8 ± 0.5	-1.53 ± 0.43	2.2 ± 0.8	-8.44 ± 2.74	74 ± 33	1.97 ± 0.93	-0.014 ± 0.120	12.9 ± 5.0	3.0 ± 1.2	3.0 ± 1.3
-11	-1.8 ± 0.4	-1.55 ± 0.42	2.2 ± 0.8	-8.67 ± 2.77	75 ± 32	1.92 ± 0.87	-0.008 ± 0.112	13.1 ± 4.9	3.0 ± 1.2	2.9 ± 1.3
-10	-1.8 ± 0.5	-1.55 ± 0.42	2.2 ± 0.8	-8.65 ± 2.67	74 ± 31	1.93 ± 0.88	-0.011 ± 0.111	13.3 ± 5.0	3.0 ± 1.2	3.0 ± 1.3
-9	-1.7 ± 0.5	-1.51 ± 0.41	2.2 ± 0.8	-8.38 ± 2.53	72 ± 31	1.92 ± 0.90	-0.005 ± 0.112	13.6 ± 5.2	3.0 ± 1.2	3.1 ± 1.2
-8	-1.7 ± 0.5	-1.49 ± 0.43	2.1 ± 0.8	-8.48 ± 2.78	69 ± 31	1.88 ± 0.91	-0.012 ± 0.120	13.7 ± 5.3	3.2 ± 1.2	3.0 ± 1.3
-7	-1.7 ± 0.4	-1.49 ± 0.42	2.1 ± 0.7	-8.40 ± 2.72	71 ± 31	1.85 ± 0.91	-0.012 ± 0.123	13.5 ± 5.3	3.1 ± 1.2	3.0 ± 1.3
-6	-1.7 ± 0.4	-1.47 ± 0.41	2.1 ± 0.7	-8.32 ± 2.67	69 ± 30	1.90 ± 0.94	-0.011 ± 0.119	13.5 ± 5.3	3.1 ± 1.2	3.1 ± 1.3
-5	-1.7 ± 0.4	-1.49 ± 0.41	2.1 ± 0.7	-8.57 ± 2.75	70 ± 30	1.90 ± 0.91	-0.023 ± 0.124	14.1 ± 5.3	3.1 ± 1.2	3.0 ± 1.3
-4	-1.7 ± 0.4	-1.48 ± 0.38	2.1 ± 0.7	-7.98 ± 2.20	72 ± 32	1.87 ± 0.90	-0.027 ± 0.121	14.6 ± 5.3	3.0 ± 1.2	3.2 ± 1.1
-3	-1.7 ± 0.4	-1.47 ± 0.38	2.1 ± 0.7	-8.36 ± 2.47	71 ± 31	1.74 ± 0.81	-0.024 ± 0.108	12.1 ± 4.6	3.2 ± 1.1	3.0 ± 1.1
-2	-1.7 ± 0.4	-1.55 ± 0.41	2.1 ± 0.7	-9.46 ± 2.87	73 ± 30	1.66 ± 0.62	0.029 ± 0.130	11.1 ± 4.0	3.5 ± 0.9	2.5 ± 1.2
-1	-1.7 ± 0.5	-1.45 ± 0.38	2.0 ± 0.7	-7.03 ± 1.65	63 ± 24	3.13 ± 0.88	0.048 ± 0.102	12.2 ± 5.3	1.7 ± 0.9	4.3 ± 0.8
0	-1.5 ± 0.4	-1.38 ± 0.36	1.8 ± 0.6	-8.72 ± 2.62	60 ± 24	1.29 ± 0.53	-0.048 ± 0.115	15.0 ± 5.5	4.0 ± 0.9	2.5 ± 1.1
1	-1.6 ± 0.4	-1.38 ± 0.38	1.9 ± 0.6	-8.11 ± 2.57	64 ± 29	1.88 ± 0.97	-0.026 ± 0.122	14.2 ± 5.7	3.2 ± 1.1	3.2 ± 1.2
2	-1.6 ± 0.4	-1.41 ± 0.38	2.0 ± 0.7	-8.13 ± 2.47	64 ± 28	1.77 ± 0.94	-0.026 ± 0.124	13.9 ± 5.5	3.2 ± 1.2	3.1 ± 1.2
3	-1.6 ± 0.4	-1.43 ± 0.36	2.0 ± 0.7	-8.11 ± 2.35	68 ± 30	1.84 ± 0.93	-0.021 ± 0.125	13.7 ± 5.6	3.2 ± 1.2	3.1 ± 1.1
4	-1.6 ± 0.4	-1.41 ± 0.40	2.0 ± 0.7	-8.10 ± 2.64	64 ± 28	1.84 ± 0.97	-0.008 ± 0.116	13.3 ± 5.5	3.2 ± 1.2	3.2 ± 1.3
5	-1.7 ± 0.5	-1.46 ± 0.42	2.1 ± 0.7	-8.37 ± 2.75	65 ± 28	1.96 ± 0.99	-0.020 ± 0.130	13.4 ± 5.3	3.1 ± 1.3	3.2 ± 1.3
6	-1.7 ± 0.4	-1.45 ± 0.38	2.0 ± 0.7	-8.20 ± 2.49	68 ± 30	1.85 ± 0.97	-0.019 ± 0.131	13.4 ± 5.1	3.1 ± 1.2	3.1 ± 1.2
7	-1.7 ± 0.4	-1.45 ± 0.38	2.0 ± 0.7	-8.14 ± 2.52	67 ± 29	1.91 ± 0.97	-0.009 ± 0.119	13.4 ± 5.0	3.1 ± 1.2	3.2 ± 1.2
8	-1.7 ± 0.4	-1.49 ± 0.40	2.1 ± 0.7	-8.45 ± 2.70	70 ± 29	1.92 ± 0.93	-0.011 ± 0.121	13.5 ± 5.4	3.1 ± 1.2	3.1 ± 1.3
9	-1.7 ± 0.5	-1.49 ± 0.41	2.1 ± 0.8	-8.43 ± 2.62	69 ± 31	1.85 ± 0.92	-0.017 ± 0.123	13.5 ± 5.6	3.1 ± 1.3	3.0 ± 1.2
10	-1.7 ± 0.4	-1.45 ± 0.40	2.1 ± 0.7	-8.25 ± 2.57	68 ± 30	1.91 ± 0.96	-0.014 ± 0.128	13.3 ± 5.4	3.1 ± 1.2	3.2 ± 1.2
11	-1.7 ± 0.4	-1.46 ± 0.37	2.0 ± 0.7	-8.10 ± 2.37	69 ± 30	1.92 ± 0.98	-0.020 ± 0.125	13.3 ± 5.1	3.0 ± 1.2	3.2 ± 1.2
12	-1.7 ± 0.5	-1.49 ± 0.42	2.1 ± 0.8	-8.48 ± 2.68	70 ± 31	1.89 ± 0.93	-0.013 ± 0.119	13.4 ± 5.4	3.1 ± 1.3	3.0 ± 1.3
13	-1.7 ± 0.4	-1.47 ± 0.40	2.1 ± 0.7	-8.36 ± 2.61	69 ± 29	1.94 ± 0.95	-0.009 ± 0.118	13.7 ± 5.1	3.1 ± 1.2	3.1 ± 1.2
14	-1.7 ± 0.4	-1.46 ± 0.39	2.1 ± 0.7	-8.34 ± 2.53	69 ± 31	1.82 ± 0.91	-0.021 ± 0.120	13.3 ± 5.2	3.2 ± 1.2	3.0 ± 1.2
15	-1.7 ± 0.4	-1.46 ± 0.39	2.1 ± 0.7	-8.16 ± 2.42	70 ± 31	1.90 ± 0.96	-0.005 ± 0.118	13.4 ± 5.1	3.1 ± 1.2	3.1 ± 1.2
16	-1.7 ± 0.4	-1.49 ± 0.40	2.1 ± 0.7	-8.42 ± 2.62	70 ± 30	1.91 ± 0.94	-0.007 ± 0.115	13.0 ± 5.0	3.1 ± 1.2	3.1 ± 1.2
17	-1.7 ± 0.4	-1.50 ± 0.39	2.1 ± 0.7	-8.47 ± 2.61	70 ± 29	1.95 ± 0.95	-0.005 ± 0.111	12.9 ± 5.4	3.0 ± 1.2	3.1 ± 1.3
18	-1.7 ± 0.4	-1.48 ± 0.40	2.1 ± 0.7	-8.39 ± 2.63	68 ± 29	1.95 ± 0.97	-0.009 ± 0.121	13.2 ± 5.1	3.1 ± 1.2	3.1 ± 1.3
19	-1.7 ± 0.4	-1.46 ± 0.39	2.0 ± 0.7	-8.30 ± 2.57	68 ± 28	1.92 ± 0.96	-0.003 ± 0.114	13.5 ± 5.3	3.1 ± 1.2	3.1 ± 1.2
20	-1.7 ± 0.4	-1.48 ± 0.39	2.1 ± 0.7	-8.25 ± 2.56	70 ± 31	1.96 ± 0.96	-0.016 ± 0.116	13.1 ± 5.2	3.0 ± 1.2	3.1 ± 1.2
21	-1.7 ± 0.4	-1.51 ± 0.40	2.1 ± 0.8	-8.53 ± 2.61	72 ± 31	1.82 ± 0.85	-0.016 ± 0.119	13.0 ± 4.7	3.1 ± 1.2	3.0 ± 1.2
22	-1.7 ± 0.4	-1.50 ± 0.40	2.1 ± 0.8	-8.44 ± 2.64	70 ± 29	2.02 ± 0.97	0.006 ± 0.116	13.0 ± 5.2	3.0 ± 1.2	3.1 ± 1.3
23	-1.7 ± 0.4	-1.45 ± 0.40	2.0 ± 0.7	-8.23 ± 2.61	68 ± 30	1.91 ± 0.97	-0.013 ± 0.120	13.1 ± 5.2	3.1 ± 1.2	3.1 ± 1.3
24	-1.7 ± 0.4	-1.46 ± 0.40	2.1 ± 0.7	-8.31 ± 2.57	69 ± 30	1.90 ± 0.95	-0.014 ± 0.116	13.2 ± 5.5	3.1 ± 1.2	3.1 ± 1.3
25	-1.7 ± 0.4	-1.47 ± 0.41	2.1 ± 0.7	-8.43 ± 2.77	68 ± 29	1.91 ± 0.96	-0.010 ± 0.116	13.2 ± 5.3	3.1 ± 1.2	3.1 ± 1.3
26	-1.7 ± 0.4	-1.48 ± 0.40	2.1 ± 0.7	-8.36 ± 2.59	68 ± 29	1.92 ± 0.96	-0.021 ± 0.121	13.1 ± 5.0	3.1 ± 1.2	3.1 ± 1.3
27	-1.7 ± 0.4	-1.46 ± 0.39	2.1 ± 0.8	-8.21 ± 2.36	70 ± 32	1.88 ± 0.93	-0.013 ± 0.115	13.3 ± 5.0	3.1 ± 1.2	3.1 ± 1.2
28	-1.7 ± 0.4	-1.49 ± 0.40	2.1 ± 0.7	-8.47 ± 2.66	70 ± 30	1.97 ± 0.96	-0.017 ± 0.120	13.3 ± 5.4	3.1 ± 1.2	3.1 ± 1.3
29	-1.7 ± 0.4	-1.45 ± 0.38	2.0 ± 0.7	-8.23 ± 2.46	69 ± 31	1.83 ± 0.94	-0.020 ± 0.120	13.7 ± 5.3	3.2 ± 1.2	3.0 ± 1.2
30	-1.7 ± 0.4	-1.44 ± 0.40	2.0 ± 0.7	-8.26 ± 2.62	66 ± 28	1.91 ± 0.99	-0.016 ± 0.114	13.5 ± 5.3	3.1 ± 1.2	3.2 ± 1.3
31	-1.6 ± 0.4	-1.45 ± 0.38	2.0 ± 0.7	-8.31 ± 2.42	68 ± 30	1.77 ± 0.91	-0.018 ± 0.118	13.6 ± 5.2	3.2 ± 1.2	3.0 ± 1.2
32	-1.7 ± 0.4	-1.46 ± 0.40	2.1 ± 0.7	-8.19 ± 2.59	70 ± 31	1.95 ± 0.96	-0.017 ± 0.117	13.4 ± 5.4	3.0 ± 1.2	3.2 ± 1.2
33	-1.7 ± 0.4	-1.45 ± 0.41	2.0 ± 0.7	-8.29 ± 2.56	68 ± 31	1.89 ± 0.94	-0.013 ± 0.118	13.7 ± 5.5	3.1 ± 1.2	3.1 ± 1.3
34	-1.7 ± 0.4	-1.45 ± 0.39	2.0 ± 0.7	-8.25 ± 2.63	67 ± 29	1.90 ± 0.98	-0.007 ± 0.123	13.6 ± 5.2	3.1 ± 1.2	3.1 ± 1.3
35	-1.7 ± 0.4	-1.46 ± 0.40	2.1 ± 0.7	-8.21 ± 2.46	69 ± 30	1.92 ± 0.94	-0.013 ± 0.118	13.6 ± 5.4	3.1 ± 1.2	3.2 ± 1.2
36	-1.7 ± 0.4	-1.49 ± 0.40	2.1 ± 0.7	-8.45 ± 2.64	70 ± 31	1.89 ± 0.93	-0.008 ± 0.117	13.8 ± 5.3	3.1 ± 1.2	3.0 ± 1.3
37	-1.7 ± 0.4	-1.47 ± 0.40	2.1 ± 0.7	-8.22 ± 2.46	71 ± 31	1.92 ± 0.93	-0.010 ± 0.111	13.3 ± 5.2	3.0 ± 1.2	3.1 ± 1.2
38	-1.7 ± 0.4	-1.48 ± 0.39	2.1 ± 0.7	-8.38 ± 2.64	69 ± 30	1.92 ± 0.95	-0.012 ± 0.118	13.5 ± 5.4	3.1 ± 1.2	3.1 ± 1.3
39	-1.7 ± 0.4	-1.47 ± 0.39	2.1 ± 0.7	-8.26 ± 2.50	69 ± 30	1.92 ± 0.95	-0.014 ± 0.115	13.5 ± 5.2	3.0 ± 1.2	3.1 ± 1.3
40	-1.7 ± 0.4	-1.49 ± 0.39	2.1 ± 0.7	-8.42 ± 2.60	70 ± 30	1.85 ± 0.91	-0.013 ± 0.115	13.3 ± 4.8	3.1 ± 1.2	3.0 ± 1.2
41	-1.7 ± 0.4	-1.48 ± 0.39	2.1 ± 0.7	-8.36 ± 2.50	71 ± 31	1.96 ± 0.93	-0.017 ± 0.114	13.2 ± 5.2	3.0 ± 1.2	3.1 ± 1.2
42	-1.7 ± 0.5	-1.49 ± 0.42	2.1 ± 0.8	-8.38 ± 2.65	71 ± 32	1.87 ± 0.92	-0.011 ± 0.125	13.3 ± 5.0	3.1 ± 1.2	3.0 ± 1.3
43	-1.7 ± 0.4	-1.46 ± 0.40	2.1 ± 0.7	-8.18 ± 2.59	69 ± 30	1.98 ± 0.98	-0.010 ± 0.123	13.6 ± 5.3	3.0 ± 1.2	3.2 ± 1.3
44	-1.7 ± 0.4	-1.49 ± 0.41	2.1 ± 0.8	-8.49 ± 2.67	70 ± 31	1.89 ± 0.93	-0.018 ± 0.118	13.7 ± 5.3	3.1 ± 1.2	3.0 ± 1.3
45	-1.7 ± 0.4	-1.48 ± 0.40	2.1 ± 0.8	-8.29 ± 2.47	71 ± 32	1.86 ± 0.88	-0.014 ± 0.114	13.4 ± 5.2	3.1 ± 1.2	3.1 ± 1.2
46	-1.7 ± 0.4	-1.48 ± 0.38	2.1 ± 0.7	-8.35 ± 2.52	71 ± 30	1.90 ± 0.92	-0.021 ± 0.122	13.7 ± 5.3	3.1 ± 1.1	3.1 ± 1.2
47	-1.7 ± 0.4	-1.48 ± 0.40	2.1 ± 0.7	-8.34 ± 2.58	71 ± 32	1.86 ± 0.93	-0.009 ± 0.119	13.2 ± 5.3	3.1 ± 1.2	3.0 ± 1.3
48	-1.7 ± 0.4	-1.47 ± 0.41	2.1 ± 0.8	-8.24 ± 2.59	70 ± 32	1.96 ± 0.98	-0.017 ± 0.120	13.9 ± 5.1	3.1 ± 1.2	3.1 ± 1.3
49	-1.7 ± 0.4	-1.47 ± 0.40	2.1 ± 0.7	-8.17 ± 2.56	71 ± 32	1.86 ± 0.92	-0.016 ± 0.122	13.8 ± 5.4	3.1 ± 1.1	3.1 ± 1.2
50	-1.7 ± 0.4	-1.46 ± 0.41	2.1 ± 0.7	-8.27 ± 2.62	68 ± 30	1.90 ± 0.96	-0.020 ± 0.120	13.5 ± 5.2	3.1 ± 1.2	3.1 ± 1.3
