# Supplementary material for: Physical Peculiarity of Two Sites in Human Promoters: Universality and Diverse Usage in Gene Function
Source: Int J Mol Sci. 2024 Jan 25;25(3):1487. doi: 10.3390/ijms25031487 (PMC10855393; doi:10.3390/ijms25031487)
Supplement: Supplementary file 1 [file ijms-25-01487-s001.zip › Supplemntary Tables S8-S11.xlsx]

## Sheet: Supplementary Table S8
Supplementary Table S8: Numerical values for DPPs at each position of the aligned promoters of the cluster 1 genes in Fig. 5A.
Position (TSS at 0)	Duplex DNA free energy (Mean ± SD)	DNA denaturability (Mean ± SD)	Duplex disrupt energy (Mean ± SD)	Base stacking energy (Mean ± SD)	DNA bending stiffness (Mean ± SD)	Protein-induced deformability (Mean ± SD)	Flexibility (Mean ± SD)	Rigidity (Mean ± SD)	Stabilizing energy of Z-DNA (AS) (Mean ± SD)	Stabilizing energy of Z-DNA (SA) (Mean ± SD)
-50	-1.8 ± 0.5	-1.61 ± 0.42	2.4 ± 0.8	-8.76 ± 2.58	81 ± 34	1.94 ± 0.80	-0.013 ± 0.107	13.1 ± 4.7	2.9 ± 1.2	2.9 ± 1.2
-49	-1.9 ± 0.5	-1.62 ± 0.41	2.4 ± 0.8	-8.81 ± 2.51	81 ± 33	1.94 ± 0.79	-0.016 ± 0.108	13.1 ± 4.7	2.9 ± 1.2	2.9 ± 1.2
-48	-1.9 ± 0.5	-1.64 ± 0.41	2.4 ± 0.8	-8.86 ± 2.56	83 ± 34	1.94 ± 0.77	-0.011 ± 0.103	13.1 ± 4.7	2.9 ± 1.2	2.9 ± 1.2
-47	-1.9 ± 0.5	-1.66 ± 0.41	2.5 ± 0.8	-8.96 ± 2.64	84 ± 34	1.94 ± 0.76	-0.020 ± 0.105	13.1 ± 4.7	2.9 ± 1.2	2.8 ± 1.2
-46	-1.9 ± 0.5	-1.65 ± 0.41	2.4 ± 0.8	-8.92 ± 2.52	82 ± 32	1.93 ± 0.75	-0.020 ± 0.107	13.1 ± 4.8	2.8 ± 1.2	2.9 ± 1.2
-45	-1.9 ± 0.5	-1.63 ± 0.41	2.4 ± 0.8	-8.84 ± 2.60	82 ± 34	1.93 ± 0.79	-0.017 ± 0.108	13.3 ± 4.9	2.9 ± 1.2	2.8 ± 1.2
-44	-1.9 ± 0.5	-1.64 ± 0.41	2.4 ± 0.8	-8.93 ± 2.65	82 ± 33	1.92 ± 0.76	-0.015 ± 0.105	12.9 ± 4.7	2.9 ± 1.2	2.8 ± 1.2
-43	-1.9 ± 0.5	-1.65 ± 0.41	2.4 ± 0.8	-8.91 ± 2.56	83 ± 33	1.93 ± 0.76	-0.018 ± 0.107	13.0 ± 4.7	2.9 ± 1.2	2.9 ± 1.2
-42	-1.9 ± 0.5	-1.65 ± 0.41	2.4 ± 0.8	-8.88 ± 2.68	83 ± 33	1.98 ± 0.79	-0.013 ± 0.108	13.3 ± 4.7	2.8 ± 1.2	2.9 ± 1.3
-41	-1.9 ± 0.5	-1.63 ± 0.41	2.4 ± 0.8	-8.85 ± 2.61	82 ± 34	1.93 ± 0.78	-0.015 ± 0.111	13.3 ± 4.8	2.9 ± 1.2	2.9 ± 1.2
-40	-1.8 ± 0.5	-1.61 ± 0.41	2.4 ± 0.8	-8.78 ± 2.59	80 ± 33	1.94 ± 0.81	-0.020 ± 0.114	13.2 ± 4.8	2.9 ± 1.2	2.9 ± 1.2
-39	-1.8 ± 0.5	-1.61 ± 0.42	2.4 ± 0.8	-8.75 ± 2.59	80 ± 33	1.91 ± 0.80	-0.020 ± 0.111	13.2 ± 4.9	2.9 ± 1.2	2.9 ± 1.2
-38	-1.8 ± 0.5	-1.60 ± 0.43	2.3 ± 0.8	-8.76 ± 2.68	79 ± 33	1.90 ± 0.80	-0.020 ± 0.112	13.3 ± 5.0	2.9 ± 1.2	2.9 ± 1.3
-37	-1.8 ± 0.5	-1.59 ± 0.43	2.3 ± 0.8	-8.74 ± 2.63	77 ± 32	1.92 ± 0.81	-0.022 ± 0.115	13.2 ± 4.9	2.9 ± 1.2	3.0 ± 1.2
-36	-1.8 ± 0.5	-1.56 ± 0.42	2.3 ± 0.8	-8.52 ± 2.55	77 ± 33	1.91 ± 0.84	-0.019 ± 0.118	13.1 ± 5.0	2.9 ± 1.2	3.0 ± 1.2
-35	-1.8 ± 0.5	-1.57 ± 0.43	2.3 ± 0.8	-8.66 ± 2.67	76 ± 33	1.93 ± 0.87	-0.017 ± 0.114	13.6 ± 5.1	3.0 ± 1.2	3.0 ± 1.3
-34	-1.8 ± 0.5	-1.53 ± 0.44	2.2 ± 0.8	-8.50 ± 2.68	74 ± 34	1.87 ± 0.85	-0.018 ± 0.116	13.7 ± 5.4	3.1 ± 1.2	3.0 ± 1.3
-33	-1.7 ± 0.5	-1.48 ± 0.45	2.1 ± 0.8	-8.39 ± 2.73	70 ± 33	1.84 ± 0.91	-0.021 ± 0.124	13.7 ± 5.7	3.2 ± 1.2	3.0 ± 1.3
-32	-1.6 ± 0.5	-1.40 ± 0.46	2.0 ± 0.8	-7.95 ± 2.77	65 ± 34	1.81 ± 0.99	-0.021 ± 0.130	13.4 ± 5.9	3.3 ± 1.2	3.1 ± 1.4
-31	-1.5 ± 0.5	-1.25 ± 0.45	1.8 ± 0.7	-7.30 ± 2.64	55 ± 32	1.82 ± 1.14	-0.010 ± 0.150	13.2 ± 6.5	3.4 ± 1.2	3.4 ± 1.4
-30	-1.3 ± 0.4	-1.12 ± 0.42	1.7 ± 0.6	-6.65 ± 2.36	46 ± 29	1.83 ± 1.27	0.002 ± 0.160	13.3 ± 6.8	3.6 ± 1.4	3.7 ± 1.4
-29	-1.2 ± 0.4	-1.04 ± 0.38	1.6 ± 0.6	-6.33 ± 2.25	41 ± 26	1.84 ± 1.33	-0.003 ± 0.164	14.2 ± 7.0	3.6 ± 1.3	3.8 ± 1.4
-28	-1.2 ± 0.4	-1.03 ± 0.35	1.6 ± 0.5	-6.15 ± 2.05	40 ± 25	1.76 ± 1.31	-0.026 ± 0.167	15.2 ± 6.8	3.7 ± 1.2	3.9 ± 1.3
-27	-1.3 ± 0.4	-1.06 ± 0.36	1.7 ± 0.5	-6.17 ± 1.99	42 ± 25	1.70 ± 1.24	-0.045 ± 0.162	15.6 ± 6.5	3.6 ± 1.2	3.9 ± 1.2
-26	-1.3 ± 0.4	-1.14 ± 0.37	1.8 ± 0.6	-6.64 ± 2.23	48 ± 28	1.62 ± 1.12	-0.056 ± 0.150	15.2 ± 6.2	3.6 ± 1.1	3.6 ± 1.2
-25	-1.5 ± 0.4	-1.27 ± 0.41	1.9 ± 0.7	-7.22 ± 2.44	56 ± 31	1.62 ± 1.00	-0.042 ± 0.134	14.3 ± 5.9	3.5 ± 1.1	3.4 ± 1.2
-24	-1.6 ± 0.5	-1.41 ± 0.45	2.1 ± 0.8	-7.97 ± 2.69	65 ± 34	1.73 ± 0.93	-0.032 ± 0.121	13.6 ± 5.2	3.3 ± 1.2	3.1 ± 1.3
-23	-1.7 ± 0.5	-1.52 ± 0.44	2.2 ± 0.8	-8.51 ± 2.74	73 ± 33	1.82 ± 0.84	-0.018 ± 0.111	13.3 ± 5.1	3.1 ± 1.2	3.0 ± 1.3
-22	-1.8 ± 0.5	-1.58 ± 0.43	2.3 ± 0.8	-8.78 ± 2.69	78 ± 33	1.88 ± 0.81	-0.017 ± 0.110	12.9 ± 4.8	3.0 ± 1.2	2.9 ± 1.3
-21	-1.9 ± 0.5	-1.62 ± 0.43	2.4 ± 0.8	-8.84 ± 2.72	78 ± 32	1.96 ± 0.84	-0.018 ± 0.114	13.0 ± 5.0	2.9 ± 1.3	2.9 ± 1.3
-20	-1.9 ± 0.5	-1.62 ± 0.44	2.4 ± 0.8	-8.81 ± 2.66	79 ± 33	1.93 ± 0.81	-0.021 ± 0.110	13.1 ± 4.9	2.9 ± 1.3	3.0 ± 1.3
-19	-1.8 ± 0.5	-1.62 ± 0.43	2.4 ± 0.8	-8.95 ± 2.76	78 ± 32	1.91 ± 0.80	-0.010 ± 0.109	13.2 ± 4.8	3.0 ± 1.3	2.9 ± 1.3
-18	-1.8 ± 0.5	-1.62 ± 0.43	2.4 ± 0.8	-8.93 ± 2.75	79 ± 32	1.92 ± 0.78	-0.017 ± 0.111	13.2 ± 4.8	2.9 ± 1.2	2.9 ± 1.3
-17	-1.9 ± 0.5	-1.62 ± 0.42	2.4 ± 0.8	-8.87 ± 2.69	80 ± 32	1.91 ± 0.78	-0.020 ± 0.108	12.9 ± 4.7	2.9 ± 1.2	2.9 ± 1.2
-16	-1.9 ± 0.5	-1.63 ± 0.42	2.4 ± 0.8	-8.92 ± 2.67	80 ± 32	1.94 ± 0.78	-0.020 ± 0.111	12.9 ± 4.8	2.9 ± 1.2	2.9 ± 1.3
-15	-1.9 ± 0.5	-1.64 ± 0.42	2.4 ± 0.8	-8.82 ± 2.64	80 ± 32	1.96 ± 0.81	-0.019 ± 0.112	13.1 ± 4.8	2.8 ± 1.3	2.9 ± 1.3
-14	-1.9 ± 0.5	-1.64 ± 0.42	2.4 ± 0.8	-9.02 ± 2.75	80 ± 32	1.93 ± 0.77	-0.012 ± 0.107	13.1 ± 4.8	2.9 ± 1.2	2.9 ± 1.3
-13	-1.9 ± 0.5	-1.67 ± 0.43	2.4 ± 0.8	-9.16 ± 2.80	81 ± 31	1.94 ± 0.76	-0.013 ± 0.106	12.9 ± 4.6	2.9 ± 1.2	2.8 ± 1.3
-12	-1.9 ± 0.5	-1.67 ± 0.41	2.5 ± 0.8	-8.96 ± 2.65	84 ± 32	1.94 ± 0.73	-0.018 ± 0.105	12.9 ± 4.7	2.8 ± 1.2	2.8 ± 1.2
-11	-1.9 ± 0.5	-1.68 ± 0.42	2.5 ± 0.8	-9.13 ± 2.76	82 ± 31	1.96 ± 0.75	-0.014 ± 0.108	13.0 ± 4.7	2.8 ± 1.2	2.8 ± 1.3
-10	-1.9 ± 0.5	-1.65 ± 0.41	2.4 ± 0.8	-8.96 ± 2.63	82 ± 32	1.93 ± 0.76	-0.015 ± 0.107	13.0 ± 4.8	2.9 ± 1.2	2.9 ± 1.2
-9	-1.9 ± 0.5	-1.65 ± 0.41	2.4 ± 0.8	-8.98 ± 2.71	82 ± 32	1.96 ± 0.76	-0.013 ± 0.106	12.8 ± 4.8	2.9 ± 1.2	2.9 ± 1.3
-8	-1.9 ± 0.5	-1.64 ± 0.42	2.4 ± 0.8	-9.01 ± 2.70	80 ± 31	1.93 ± 0.76	-0.014 ± 0.106	13.2 ± 4.8	2.9 ± 1.2	2.9 ± 1.3
-7	-1.9 ± 0.5	-1.64 ± 0.42	2.4 ± 0.8	-8.94 ± 2.75	80 ± 31	1.95 ± 0.79	-0.017 ± 0.110	13.0 ± 4.8	2.9 ± 1.2	2.9 ± 1.3
-6	-1.9 ± 0.5	-1.62 ± 0.41	2.3 ± 0.8	-9.00 ± 2.67	79 ± 31	1.90 ± 0.76	-0.010 ± 0.103	13.2 ± 4.8	3.0 ± 1.2	2.8 ± 1.2
-5	-1.9 ± 0.5	-1.62 ± 0.43	2.3 ± 0.8	-9.08 ± 2.81	78 ± 30	1.95 ± 0.79	-0.022 ± 0.111	13.4 ± 4.9	2.9 ± 1.2	2.9 ± 1.3
-4	-1.9 ± 0.5	-1.61 ± 0.41	2.4 ± 0.8	-8.54 ± 2.44	79 ± 32	1.90 ± 0.78	-0.027 ± 0.112	14.2 ± 5.0	2.8 ± 1.2	3.0 ± 1.1
-3	-1.8 ± 0.4	-1.61 ± 0.41	2.3 ± 0.8	-8.92 ± 2.74	80 ± 33	1.78 ± 0.70	-0.008 ± 0.096	12.0 ± 4.1	3.1 ± 1.1	2.7 ± 1.2
-2	-1.8 ± 0.4	-1.65 ± 0.42	2.3 ± 0.8	-9.74 ± 2.97	82 ± 32	1.74 ± 0.56	0.000 ± 0.133	10.9 ± 4.0	3.4 ± 0.9	2.4 ± 1.2
-1	-1.9 ± 0.5	-1.56 ± 0.41	2.3 ± 0.8	-7.51 ± 1.76	69 ± 25	2.97 ± 0.87	0.032 ± 0.110	12.2 ± 4.9	1.6 ± 0.9	4.2 ± 0.9
0	-1.6 ± 0.4	-1.49 ± 0.39	2.0 ± 0.7	-9.02 ± 2.80	68 ± 27	1.41 ± 0.49	-0.033 ± 0.105	14.3 ± 5.2	3.8 ± 0.9	2.4 ± 1.1
1	-1.7 ± 0.4	-1.48 ± 0.39	2.0 ± 0.7	-8.65 ± 2.62	70 ± 28	1.89 ± 0.86	-0.009 ± 0.111	13.9 ± 5.4	3.2 ± 1.1	3.0 ± 1.2
2	-1.7 ± 0.4	-1.47 ± 0.38	2.1 ± 0.7	-8.32 ± 2.44	68 ± 28	1.83 ± 0.88	-0.022 ± 0.111	13.4 ± 5.2	3.1 ± 1.2	3.1 ± 1.2
3	-1.8 ± 0.5	-1.55 ± 0.41	2.2 ± 0.8	-8.77 ± 2.63	73 ± 29	1.86 ± 0.83	-0.017 ± 0.114	13.0 ± 5.1	3.1 ± 1.2	2.9 ± 1.2
4	-1.8 ± 0.5	-1.56 ± 0.41	2.2 ± 0.8	-8.72 ± 2.64	74 ± 30	1.92 ± 0.86	-0.014 ± 0.110	12.8 ± 4.9	3.0 ± 1.2	3.0 ± 1.3
5	-1.8 ± 0.5	-1.60 ± 0.42	2.3 ± 0.8	-8.91 ± 2.67	75 ± 30	1.96 ± 0.83	-0.018 ± 0.111	12.8 ± 4.7	2.9 ± 1.3	3.0 ± 1.3
6	-1.8 ± 0.5	-1.60 ± 0.41	2.3 ± 0.8	-8.76 ± 2.54	77 ± 30	1.94 ± 0.82	-0.009 ± 0.108	12.9 ± 4.6	2.9 ± 1.2	3.0 ± 1.2
7	-1.8 ± 0.5	-1.61 ± 0.41	2.3 ± 0.8	-8.99 ± 2.74	77 ± 30	1.92 ± 0.80	-0.007 ± 0.106	12.8 ± 4.6	3.0 ± 1.2	2.9 ± 1.3
8	-1.9 ± 0.5	-1.61 ± 0.42	2.3 ± 0.8	-8.91 ± 2.68	78 ± 31	1.98 ± 0.81	-0.012 ± 0.109	12.8 ± 4.7	2.9 ± 1.2	2.9 ± 1.3
9	-1.8 ± 0.5	-1.61 ± 0.41	2.3 ± 0.8	-8.93 ± 2.68	78 ± 31	1.94 ± 0.81	-0.009 ± 0.108	12.9 ± 4.8	2.9 ± 1.2	2.9 ± 1.3
10	-1.8 ± 0.5	-1.60 ± 0.41	2.3 ± 0.8	-8.78 ± 2.66	77 ± 31	1.95 ± 0.83	-0.017 ± 0.111	12.9 ± 4.7	2.9 ± 1.2	3.0 ± 1.2
11	-1.9 ± 0.5	-1.61 ± 0.41	2.3 ± 0.8	-8.78 ± 2.61	78 ± 31	1.96 ± 0.82	-0.014 ± 0.109	12.6 ± 4.5	2.8 ± 1.2	3.0 ± 1.2
12	-1.9 ± 0.5	-1.63 ± 0.41	2.3 ± 0.8	-9.04 ± 2.70	78 ± 30	1.96 ± 0.81	-0.007 ± 0.104	12.8 ± 4.6	2.9 ± 1.2	2.9 ± 1.3
13	-1.8 ± 0.5	-1.61 ± 0.41	2.3 ± 0.8	-8.99 ± 2.71	78 ± 31	1.94 ± 0.80	-0.010 ± 0.107	12.8 ± 4.6	3.0 ± 1.2	2.9 ± 1.3
14	-1.9 ± 0.5	-1.62 ± 0.41	2.3 ± 0.8	-8.88 ± 2.63	78 ± 31	1.95 ± 0.80	-0.009 ± 0.107	12.7 ± 4.6	2.9 ± 1.2	2.9 ± 1.2
15	-1.9 ± 0.5	-1.63 ± 0.42	2.3 ± 0.8	-9.05 ± 2.76	78 ± 30	1.94 ± 0.80	-0.010 ± 0.107	12.8 ± 4.7	2.9 ± 1.2	2.9 ± 1.3
16	-1.9 ± 0.5	-1.63 ± 0.42	2.4 ± 0.8	-9.00 ± 2.64	78 ± 30	1.93 ± 0.78	-0.012 ± 0.106	12.7 ± 4.5	2.9 ± 1.3	2.9 ± 1.2
17	-1.9 ± 0.5	-1.63 ± 0.42	2.4 ± 0.8	-8.96 ± 2.71	78 ± 30	1.98 ± 0.81	-0.010 ± 0.107	12.7 ± 4.8	2.9 ± 1.2	2.9 ± 1.3
18	-1.9 ± 0.5	-1.62 ± 0.42	2.3 ± 0.8	-9.01 ± 2.73	78 ± 31	1.93 ± 0.79	-0.014 ± 0.110	12.8 ± 4.7	2.9 ± 1.2	2.9 ± 1.3
19	-1.9 ± 0.5	-1.64 ± 0.42	2.4 ± 0.8	-8.97 ± 2.70	79 ± 31	1.97 ± 0.81	-0.010 ± 0.110	12.7 ± 4.6	2.9 ± 1.3	2.9 ± 1.3
20	-1.9 ± 0.5	-1.63 ± 0.41	2.4 ± 0.8	-8.93 ± 2.70	79 ± 31	2.00 ± 0.82	-0.010 ± 0.105	12.6 ± 4.6	2.8 ± 1.2	2.9 ± 1.3
21	-1.9 ± 0.5	-1.63 ± 0.41	2.4 ± 0.8	-9.02 ± 2.60	80 ± 31	1.94 ± 0.78	-0.015 ± 0.106	12.8 ± 4.6	2.9 ± 1.2	2.9 ± 1.3
22	-1.9 ± 0.5	-1.62 ± 0.41	2.4 ± 0.8	-8.88 ± 2.54	79 ± 31	1.97 ± 0.80	-0.013 ± 0.108	12.7 ± 4.6	2.8 ± 1.3	2.9 ± 1.2
23	-1.9 ± 0.5	-1.62 ± 0.41	2.3 ± 0.8	-8.92 ± 2.67	78 ± 31	1.94 ± 0.81	-0.013 ± 0.110	12.8 ± 4.6	2.9 ± 1.2	2.9 ± 1.3
24	-1.9 ± 0.5	-1.62 ± 0.42	2.4 ± 0.8	-8.98 ± 2.76	78 ± 31	1.97 ± 0.80	-0.011 ± 0.104	12.7 ± 4.7	2.9 ± 1.2	2.9 ± 1.3
25	-1.8 ± 0.5	-1.62 ± 0.42	2.3 ± 0.8	-9.01 ± 2.72	77 ± 30	1.93 ± 0.80	-0.010 ± 0.105	12.8 ± 4.7	2.9 ± 1.2	2.9 ± 1.3
26	-1.9 ± 0.5	-1.62 ± 0.42	2.3 ± 0.8	-8.97 ± 2.68	77 ± 30	1.98 ± 0.82	-0.008 ± 0.105	12.7 ± 4.6	2.9 ± 1.2	2.9 ± 1.3
27	-1.8 ± 0.5	-1.61 ± 0.41	2.3 ± 0.8	-8.86 ± 2.64	79 ± 31	1.96 ± 0.82	-0.016 ± 0.109	12.7 ± 4.6	2.9 ± 1.2	2.9 ± 1.3
28	-1.8 ± 0.5	-1.62 ± 0.41	2.3 ± 0.8	-9.01 ± 2.71	77 ± 30	1.95 ± 0.82	-0.012 ± 0.106	12.8 ± 4.8	2.9 ± 1.2	2.9 ± 1.3
29	-1.8 ± 0.5	-1.60 ± 0.41	2.3 ± 0.8	-8.87 ± 2.61	78 ± 31	1.94 ± 0.82	-0.013 ± 0.107	12.8 ± 4.6	2.9 ± 1.2	2.9 ± 1.3
30	-1.8 ± 0.5	-1.61 ± 0.41	2.3 ± 0.8	-8.93 ± 2.66	78 ± 31	1.93 ± 0.82	-0.012 ± 0.105	12.7 ± 4.6	2.9 ± 1.3	2.9 ± 1.3
31	-1.8 ± 0.5	-1.61 ± 0.42	2.3 ± 0.8	-8.92 ± 2.68	77 ± 30	1.93 ± 0.83	-0.012 ± 0.106	12.8 ± 4.6	2.9 ± 1.3	2.9 ± 1.3
32	-1.9 ± 0.5	-1.62 ± 0.41	2.4 ± 0.8	-8.90 ± 2.63	80 ± 32	1.96 ± 0.80	-0.012 ± 0.107	12.8 ± 4.7	2.9 ± 1.2	2.9 ± 1.2
33	-1.8 ± 0.5	-1.62 ± 0.41	2.3 ± 0.8	-8.93 ± 2.68	78 ± 31	1.95 ± 0.82	-0.007 ± 0.106	12.9 ± 4.7	2.9 ± 1.2	2.9 ± 1.3
34	-1.8 ± 0.5	-1.61 ± 0.41	2.3 ± 0.8	-8.91 ± 2.65	78 ± 31	1.94 ± 0.82	-0.011 ± 0.108	12.9 ± 4.7	2.9 ± 1.2	2.9 ± 1.3
35	-1.8 ± 0.5	-1.61 ± 0.41	2.3 ± 0.8	-8.84 ± 2.65	78 ± 31	1.96 ± 0.83	-0.012 ± 0.110	12.8 ± 4.7	2.9 ± 1.2	2.9 ± 1.3
36	-1.8 ± 0.5	-1.61 ± 0.41	2.3 ± 0.8	-8.88 ± 2.63	78 ± 31	1.98 ± 0.82	-0.014 ± 0.108	12.9 ± 4.7	2.9 ± 1.2	2.9 ± 1.3
37	-1.9 ± 0.5	-1.62 ± 0.42	2.3 ± 0.8	-8.95 ± 2.67	79 ± 31	1.94 ± 0.80	-0.010 ± 0.104	12.8 ± 4.6	2.9 ± 1.2	2.9 ± 1.3
38	-1.8 ± 0.5	-1.61 ± 0.41	2.3 ± 0.8	-8.86 ± 2.60	79 ± 32	1.95 ± 0.81	-0.010 ± 0.108	12.8 ± 4.7	2.9 ± 1.2	2.9 ± 1.2
39	-1.8 ± 0.5	-1.61 ± 0.42	2.3 ± 0.8	-8.88 ± 2.70	78 ± 31	1.95 ± 0.82	-0.008 ± 0.108	12.9 ± 4.7	2.9 ± 1.2	2.9 ± 1.3
40	-1.8 ± 0.5	-1.62 ± 0.42	2.3 ± 0.8	-8.91 ± 2.73	78 ± 31	1.97 ± 0.82	-0.010 ± 0.106	12.9 ± 4.6	2.9 ± 1.2	2.9 ± 1.3
41	-1.9 ± 0.5	-1.63 ± 0.41	2.4 ± 0.8	-9.04 ± 2.72	79 ± 31	1.96 ± 0.80	-0.011 ± 0.108	12.8 ± 4.7	2.9 ± 1.2	2.9 ± 1.3
42	-1.9 ± 0.5	-1.63 ± 0.41	2.4 ± 0.8	-8.90 ± 2.66	80 ± 31	1.93 ± 0.80	-0.011 ± 0.107	12.9 ± 4.6	2.9 ± 1.2	2.9 ± 1.2
43	-1.9 ± 0.5	-1.62 ± 0.41	2.3 ± 0.8	-8.86 ± 2.65	80 ± 32	1.99 ± 0.82	-0.010 ± 0.108	12.8 ± 4.5	2.8 ± 1.2	2.9 ± 1.3
44	-1.9 ± 0.5	-1.64 ± 0.41	2.4 ± 0.8	-9.00 ± 2.66	81 ± 31	1.93 ± 0.77	-0.011 ± 0.102	12.9 ± 4.6	2.9 ± 1.2	2.8 ± 1.2
45	-1.9 ± 0.5	-1.65 ± 0.40	2.4 ± 0.8	-9.07 ± 2.65	81 ± 31	1.95 ± 0.75	-0.010 ± 0.104	12.8 ± 4.6	2.9 ± 1.2	2.8 ± 1.2
46	-1.9 ± 0.5	-1.62 ± 0.40	2.3 ± 0.8	-8.87 ± 2.58	80 ± 31	1.96 ± 0.80	-0.013 ± 0.106	12.8 ± 4.6	2.9 ± 1.2	2.9 ± 1.2
47	-1.9 ± 0.5	-1.63 ± 0.42	2.4 ± 0.8	-8.97 ± 2.68	79 ± 31	1.93 ± 0.77	-0.012 ± 0.103	12.8 ± 4.7	2.9 ± 1.2	2.9 ± 1.3
48	-1.9 ± 0.5	-1.65 ± 0.41	2.4 ± 0.8	-9.01 ± 2.66	81 ± 31	1.96 ± 0.77	-0.009 ± 0.104	12.8 ± 4.6	2.9 ± 1.2	2.9 ± 1.3
49	-1.9 ± 0.5	-1.64 ± 0.41	2.4 ± 0.8	-8.99 ± 2.66	80 ± 31	1.97 ± 0.78	-0.009 ± 0.105	13.0 ± 4.8	2.9 ± 1.2	2.9 ± 1.3
50	-1.9 ± 0.5	-1.63 ± 0.41	2.4 ± 0.8	-8.96 ± 2.70	80 ± 32	1.95 ± 0.79	-0.012 ± 0.108	12.9 ± 4.7	2.9 ± 1.2	2.9 ± 1.3

## Sheet: Supplementary Table S9
Supplementary Table S9: Numerical values for DPPs at each position of the aligned promoters of the cluster 2 genes in Fig. 5A.
Position (TSS at 0)	Duplex DNA free energy (Mean ± SD)	DNA denaturability (Mean ± SD)	Duplex disrupt energy (Mean ± SD)	Base stacking energy (Mean ± SD)	DNA bending stiffness (Mean ± SD)	Protein-induced deformability (Mean ± SD)	Flexibility (Mean ± SD)	Rigidity (Mean ± SD)	Stabilizing energy of Z-DNA (AS) (Mean ± SD)	Stabilizing energy of Z-DNA (SA) (Mean ± SD)
-50	-1.9 ± 0.5	-1.65 ± 0.42	2.4 ± 0.8	-8.90 ± 2.60	83 ± 33	1.94 ± 0.77	-0.019 ± 0.108	13.0 ± 4.8	2.8 ± 1.2	2.9 ± 1.2
-49	-1.9 ± 0.5	-1.64 ± 0.41	2.4 ± 0.8	-8.90 ± 2.58	82 ± 33	1.93 ± 0.77	-0.017 ± 0.107	13.0 ± 4.7	2.9 ± 1.2	2.8 ± 1.2
-48	-1.9 ± 0.5	-1.65 ± 0.41	2.4 ± 0.8	-8.91 ± 2.61	83 ± 33	1.95 ± 0.77	-0.016 ± 0.105	12.9 ± 4.7	2.8 ± 1.2	2.9 ± 1.2
-47	-1.9 ± 0.5	-1.66 ± 0.41	2.5 ± 0.8	-9.01 ± 2.62	83 ± 33	1.93 ± 0.74	-0.018 ± 0.103	12.9 ± 4.7	2.8 ± 1.2	2.8 ± 1.2
-46	-1.9 ± 0.5	-1.67 ± 0.41	2.5 ± 0.8	-9.04 ± 2.62	84 ± 33	1.94 ± 0.74	-0.018 ± 0.103	12.9 ± 4.6	2.8 ± 1.2	2.8 ± 1.2
-45	-1.9 ± 0.5	-1.67 ± 0.41	2.5 ± 0.8	-9.01 ± 2.61	84 ± 33	1.95 ± 0.74	-0.016 ± 0.103	12.8 ± 4.6	2.8 ± 1.2	2.8 ± 1.2
-44	-1.9 ± 0.5	-1.68 ± 0.41	2.5 ± 0.8	-9.03 ± 2.61	84 ± 33	1.96 ± 0.74	-0.018 ± 0.104	12.9 ± 4.6	2.8 ± 1.2	2.8 ± 1.2
-43	-1.9 ± 0.5	-1.68 ± 0.41	2.5 ± 0.8	-9.05 ± 2.61	84 ± 33	1.94 ± 0.73	-0.017 ± 0.102	12.9 ± 4.6	2.8 ± 1.2	2.8 ± 1.2
-42	-1.9 ± 0.5	-1.67 ± 0.41	2.5 ± 0.8	-9.07 ± 2.64	84 ± 33	1.95 ± 0.74	-0.016 ± 0.103	12.9 ± 4.6	2.8 ± 1.2	2.8 ± 1.2
-41	-1.9 ± 0.5	-1.68 ± 0.40	2.5 ± 0.8	-9.04 ± 2.61	84 ± 33	1.93 ± 0.73	-0.017 ± 0.102	12.9 ± 4.7	2.8 ± 1.2	2.8 ± 1.2
-40	-1.9 ± 0.5	-1.67 ± 0.41	2.5 ± 0.8	-9.07 ± 2.62	84 ± 32	1.94 ± 0.73	-0.015 ± 0.103	12.9 ± 4.6	2.8 ± 1.2	2.8 ± 1.2
-39	-1.9 ± 0.5	-1.68 ± 0.41	2.5 ± 0.8	-9.06 ± 2.66	84 ± 32	1.96 ± 0.74	-0.015 ± 0.104	12.7 ± 4.6	2.8 ± 1.2	2.8 ± 1.3
-38	-1.9 ± 0.5	-1.68 ± 0.41	2.5 ± 0.8	-9.08 ± 2.64	84 ± 32	1.96 ± 0.74	-0.017 ± 0.106	12.7 ± 4.6	2.8 ± 1.2	2.8 ± 1.2
-37	-1.9 ± 0.5	-1.68 ± 0.41	2.5 ± 0.8	-9.05 ± 2.62	83 ± 32	1.96 ± 0.74	-0.020 ± 0.106	12.8 ± 4.7	2.8 ± 1.2	2.9 ± 1.2
-36	-1.9 ± 0.5	-1.66 ± 0.42	2.5 ± 0.8	-9.02 ± 2.65	82 ± 32	1.95 ± 0.75	-0.017 ± 0.105	12.9 ± 4.7	2.8 ± 1.2	2.9 ± 1.2
-35	-1.9 ± 0.5	-1.65 ± 0.42	2.4 ± 0.8	-9.03 ± 2.67	81 ± 32	1.94 ± 0.75	-0.016 ± 0.102	12.9 ± 4.7	2.9 ± 1.2	2.9 ± 1.2
-34	-1.9 ± 0.5	-1.66 ± 0.41	2.4 ± 0.8	-9.03 ± 2.64	82 ± 32	1.93 ± 0.75	-0.015 ± 0.102	12.9 ± 4.6	2.9 ± 1.2	2.8 ± 1.2
-33	-1.9 ± 0.5	-1.66 ± 0.41	2.4 ± 0.8	-9.07 ± 2.66	82 ± 32	1.93 ± 0.75	-0.014 ± 0.103	12.8 ± 4.6	2.9 ± 1.2	2.8 ± 1.3
-32	-1.9 ± 0.5	-1.66 ± 0.42	2.4 ± 0.8	-9.02 ± 2.70	82 ± 33	1.95 ± 0.76	-0.017 ± 0.106	12.8 ± 4.7	2.9 ± 1.2	2.8 ± 1.3
-31	-1.9 ± 0.5	-1.64 ± 0.42	2.4 ± 0.8	-8.87 ± 2.65	81 ± 33	1.95 ± 0.79	-0.015 ± 0.108	12.8 ± 4.8	2.9 ± 1.2	2.9 ± 1.3
-30	-1.8 ± 0.5	-1.61 ± 0.43	2.3 ± 0.8	-8.81 ± 2.71	79 ± 33	1.96 ± 0.83	-0.011 ± 0.111	13.0 ± 5.0	2.9 ± 1.2	2.9 ± 1.3
-29	-1.8 ± 0.5	-1.57 ± 0.44	2.3 ± 0.8	-8.68 ± 2.71	77 ± 34	1.93 ± 0.86	-0.016 ± 0.113	13.3 ± 5.2	3.0 ± 1.2	3.0 ± 1.3
-28	-1.8 ± 0.5	-1.53 ± 0.44	2.2 ± 0.8	-8.54 ± 2.70	73 ± 33	1.87 ± 0.87	-0.019 ± 0.113	13.5 ± 5.2	3.0 ± 1.2	3.0 ± 1.3
-27	-1.7 ± 0.5	-1.51 ± 0.44	2.2 ± 0.8	-8.42 ± 2.64	72 ± 32	1.87 ± 0.88	-0.022 ± 0.113	13.3 ± 5.1	3.0 ± 1.2	3.1 ± 1.3
-26	-1.8 ± 0.5	-1.55 ± 0.42	2.3 ± 0.8	-8.56 ± 2.59	74 ± 32	1.87 ± 0.84	-0.022 ± 0.111	13.0 ± 4.8	3.0 ± 1.2	3.0 ± 1.2
-25	-1.9 ± 0.5	-1.61 ± 0.42	2.4 ± 0.8	-8.77 ± 2.63	80 ± 33	1.94 ± 0.80	-0.019 ± 0.107	12.7 ± 4.6	2.9 ± 1.2	2.9 ± 1.2
-24	-1.9 ± 0.5	-1.66 ± 0.41	2.4 ± 0.8	-9.02 ± 2.66	83 ± 32	1.94 ± 0.75	-0.015 ± 0.103	12.8 ± 4.6	2.9 ± 1.2	2.8 ± 1.3
-23	-1.9 ± 0.5	-1.69 ± 0.41	2.5 ± 0.8	-9.16 ± 2.67	84 ± 32	1.97 ± 0.73	-0.014 ± 0.101	12.7 ± 4.5	2.8 ± 1.2	2.8 ± 1.3
-22	-1.9 ± 0.5	-1.70 ± 0.41	2.5 ± 0.8	-9.23 ± 2.69	85 ± 32	1.96 ± 0.70	-0.015 ± 0.100	12.6 ± 4.6	2.8 ± 1.2	2.8 ± 1.3
-21	-2.0 ± 0.5	-1.71 ± 0.41	2.5 ± 0.8	-9.23 ± 2.68	84 ± 31	1.96 ± 0.71	-0.017 ± 0.101	12.7 ± 4.6	2.8 ± 1.2	2.8 ± 1.3
-20	-1.9 ± 0.5	-1.70 ± 0.41	2.5 ± 0.8	-9.20 ± 2.69	83 ± 31	1.95 ± 0.72	-0.016 ± 0.101	12.6 ± 4.7	2.8 ± 1.2	2.8 ± 1.3
-19	-1.9 ± 0.5	-1.69 ± 0.41	2.5 ± 0.8	-9.22 ± 2.73	83 ± 31	1.95 ± 0.74	-0.015 ± 0.101	12.7 ± 4.7	2.8 ± 1.2	2.8 ± 1.3
-18	-1.9 ± 0.5	-1.69 ± 0.41	2.5 ± 0.8	-9.20 ± 2.72	83 ± 31	1.95 ± 0.73	-0.016 ± 0.103	12.7 ± 4.6	2.8 ± 1.2	2.8 ± 1.3
-17	-1.9 ± 0.5	-1.68 ± 0.41	2.5 ± 0.8	-9.11 ± 2.66	83 ± 31	1.95 ± 0.74	-0.021 ± 0.103	12.7 ± 4.6	2.8 ± 1.2	2.8 ± 1.3
-16	-1.9 ± 0.5	-1.67 ± 0.41	2.5 ± 0.8	-9.06 ± 2.63	82 ± 31	1.94 ± 0.73	-0.018 ± 0.102	12.8 ± 4.7	2.8 ± 1.2	2.9 ± 1.2
-15	-1.9 ± 0.5	-1.68 ± 0.42	2.5 ± 0.8	-9.10 ± 2.70	82 ± 31	1.96 ± 0.74	-0.017 ± 0.103	12.7 ± 4.7	2.8 ± 1.2	2.8 ± 1.3
-14	-1.9 ± 0.5	-1.69 ± 0.42	2.5 ± 0.8	-9.21 ± 2.75	83 ± 32	1.95 ± 0.72	-0.016 ± 0.102	12.8 ± 4.6	2.8 ± 1.2	2.8 ± 1.3
-13	-1.9 ± 0.5	-1.70 ± 0.41	2.5 ± 0.8	-9.24 ± 2.73	84 ± 32	1.95 ± 0.71	-0.016 ± 0.102	12.8 ± 4.6	2.8 ± 1.2	2.8 ± 1.3
-12	-1.9 ± 0.5	-1.70 ± 0.41	2.5 ± 0.8	-9.19 ± 2.68	84 ± 32	1.95 ± 0.72	-0.017 ± 0.103	12.8 ± 4.6	2.8 ± 1.2	2.8 ± 1.3
-11	-1.9 ± 0.5	-1.68 ± 0.41	2.5 ± 0.8	-9.06 ± 2.62	83 ± 32	1.94 ± 0.72	-0.019 ± 0.103	12.9 ± 4.7	2.8 ± 1.2	2.8 ± 1.2
-10	-1.9 ± 0.5	-1.67 ± 0.41	2.5 ± 0.8	-9.03 ± 2.65	82 ± 32	1.94 ± 0.75	-0.019 ± 0.104	12.8 ± 4.7	2.8 ± 1.2	2.9 ± 1.2
-9	-1.9 ± 0.5	-1.66 ± 0.41	2.4 ± 0.8	-8.99 ± 2.63	82 ± 32	1.95 ± 0.75	-0.016 ± 0.103	12.8 ± 4.7	2.8 ± 1.2	2.9 ± 1.2
-8	-1.9 ± 0.5	-1.66 ± 0.42	2.4 ± 0.8	-9.08 ± 2.72	81 ± 32	1.93 ± 0.75	-0.017 ± 0.105	12.9 ± 4.7	2.9 ± 1.2	2.8 ± 1.3
-7	-1.9 ± 0.5	-1.66 ± 0.41	2.4 ± 0.8	-9.04 ± 2.67	82 ± 32	1.95 ± 0.75	-0.016 ± 0.105	12.9 ± 4.8	2.8 ± 1.2	2.9 ± 1.3
-6	-1.9 ± 0.5	-1.65 ± 0.41	2.4 ± 0.8	-9.03 ± 2.67	81 ± 32	1.91 ± 0.75	-0.013 ± 0.104	13.0 ± 4.7	2.9 ± 1.2	2.8 ± 1.2
-5	-1.9 ± 0.5	-1.65 ± 0.42	2.4 ± 0.8	-9.13 ± 2.75	81 ± 32	1.93 ± 0.75	-0.024 ± 0.105	13.4 ± 4.8	2.9 ± 1.2	2.8 ± 1.3
-4	-1.9 ± 0.5	-1.65 ± 0.41	2.5 ± 0.8	-8.71 ± 2.43	82 ± 32	1.91 ± 0.74	-0.028 ± 0.106	14.1 ± 5.0	2.7 ± 1.2	3.0 ± 1.2
-3	-1.9 ± 0.5	-1.64 ± 0.41	2.4 ± 0.8	-9.03 ± 2.68	83 ± 33	1.80 ± 0.68	-0.005 ± 0.094	11.9 ± 4.2	3.0 ± 1.1	2.7 ± 1.2
-2	-1.8 ± 0.4	-1.66 ± 0.42	2.4 ± 0.8	-9.86 ± 3.00	82 ± 32	1.73 ± 0.54	-0.002 ± 0.136	10.6 ± 3.8	3.4 ± 0.8	2.3 ± 1.2
-1	-1.9 ± 0.5	-1.56 ± 0.40	2.3 ± 0.8	-7.43 ± 1.76	68 ± 23	3.05 ± 0.84	0.041 ± 0.110	11.8 ± 4.7	1.6 ± 0.9	4.3 ± 0.8
0	-1.6 ± 0.4	-1.46 ± 0.37	1.9 ± 0.7	-8.96 ± 2.72	67 ± 26	1.38 ± 0.48	-0.045 ± 0.108	14.1 ± 5.5	3.8 ± 0.9	2.4 ± 1.1
1	-1.6 ± 0.4	-1.44 ± 0.36	2.0 ± 0.7	-8.51 ± 2.45	66 ± 26	1.85 ± 0.90	-0.010 ± 0.107	13.8 ± 5.5	3.2 ± 1.1	3.1 ± 1.2
2	-1.7 ± 0.4	-1.45 ± 0.39	2.0 ± 0.7	-8.34 ± 2.51	67 ± 28	1.84 ± 0.91	-0.023 ± 0.110	13.0 ± 5.0	3.1 ± 1.2	3.1 ± 1.2
3	-1.8 ± 0.5	-1.59 ± 0.42	2.3 ± 0.8	-8.92 ± 2.66	75 ± 30	1.88 ± 0.80	-0.017 ± 0.108	12.8 ± 4.8	3.0 ± 1.2	2.9 ± 1.3
4	-1.8 ± 0.5	-1.60 ± 0.42	2.3 ± 0.8	-8.93 ± 2.70	77 ± 31	1.93 ± 0.82	-0.013 ± 0.109	12.5 ± 4.6	2.9 ± 1.2	2.9 ± 1.3
5	-1.9 ± 0.5	-1.64 ± 0.42	2.4 ± 0.8	-8.90 ± 2.62	79 ± 30	2.03 ± 0.82	-0.013 ± 0.107	12.6 ± 4.6	2.7 ± 1.3	3.0 ± 1.3
6	-1.9 ± 0.5	-1.65 ± 0.42	2.4 ± 0.8	-9.05 ± 2.73	80 ± 31	1.96 ± 0.78	-0.009 ± 0.103	12.9 ± 4.6	2.9 ± 1.2	2.9 ± 1.3
7	-1.9 ± 0.5	-1.65 ± 0.42	2.4 ± 0.8	-9.14 ± 2.75	80 ± 31	1.93 ± 0.76	-0.014 ± 0.105	12.8 ± 4.7	2.9 ± 1.2	2.8 ± 1.3
8	-1.9 ± 0.5	-1.65 ± 0.42	2.4 ± 0.8	-9.03 ± 2.70	80 ± 31	1.95 ± 0.78	-0.013 ± 0.106	12.5 ± 4.6	2.9 ± 1.3	2.9 ± 1.3
9	-1.9 ± 0.5	-1.64 ± 0.42	2.4 ± 0.8	-9.01 ± 2.72	79 ± 31	1.98 ± 0.80	-0.013 ± 0.109	12.6 ± 4.6	2.8 ± 1.3	2.9 ± 1.3
10	-1.9 ± 0.5	-1.64 ± 0.42	2.4 ± 0.8	-9.01 ± 2.73	79 ± 31	1.98 ± 0.80	-0.015 ± 0.110	12.6 ± 4.7	2.9 ± 1.2	2.9 ± 1.3
11	-1.9 ± 0.5	-1.65 ± 0.42	2.4 ± 0.8	-8.92 ± 2.65	79 ± 31	1.98 ± 0.80	-0.013 ± 0.107	12.7 ± 4.6	2.8 ± 1.3	3.0 ± 1.3
12	-1.9 ± 0.5	-1.67 ± 0.43	2.4 ± 0.8	-9.28 ± 2.85	80 ± 31	1.94 ± 0.76	-0.010 ± 0.105	12.7 ± 4.6	2.9 ± 1.2	2.8 ± 1.3
13	-1.9 ± 0.5	-1.65 ± 0.42	2.4 ± 0.8	-9.13 ± 2.75	79 ± 31	1.95 ± 0.78	-0.014 ± 0.107	12.8 ± 4.6	2.9 ± 1.3	2.8 ± 1.3
14	-1.9 ± 0.5	-1.65 ± 0.42	2.4 ± 0.8	-9.04 ± 2.70	80 ± 31	1.95 ± 0.79	-0.010 ± 0.107	12.7 ± 4.5	2.9 ± 1.3	2.9 ± 1.3
15	-1.9 ± 0.5	-1.67 ± 0.43	2.4 ± 0.8	-9.20 ± 2.84	80 ± 31	1.96 ± 0.77	-0.012 ± 0.109	12.6 ± 4.5	2.9 ± 1.2	2.8 ± 1.3
16	-1.9 ± 0.5	-1.67 ± 0.42	2.4 ± 0.8	-9.02 ± 2.70	81 ± 31	1.98 ± 0.79	-0.012 ± 0.109	12.6 ± 4.4	2.8 ± 1.3	2.9 ± 1.3
17	-1.9 ± 0.5	-1.66 ± 0.42	2.4 ± 0.8	-9.05 ± 2.71	80 ± 31	2.00 ± 0.78	-0.009 ± 0.107	12.7 ± 4.6	2.8 ± 1.2	2.9 ± 1.3
18	-1.9 ± 0.5	-1.64 ± 0.42	2.4 ± 0.8	-9.07 ± 2.74	79 ± 31	1.95 ± 0.79	-0.011 ± 0.108	12.7 ± 4.5	2.9 ± 1.2	2.9 ± 1.3
19	-1.9 ± 0.5	-1.64 ± 0.42	2.4 ± 0.8	-9.02 ± 2.74	79 ± 31	1.98 ± 0.81	-0.013 ± 0.110	12.7 ± 4.5	2.9 ± 1.3	2.9 ± 1.3
20	-1.9 ± 0.5	-1.64 ± 0.41	2.4 ± 0.8	-8.94 ± 2.67	80 ± 31	1.98 ± 0.80	-0.013 ± 0.109	12.6 ± 4.5	2.8 ± 1.2	2.9 ± 1.3
21	-1.9 ± 0.5	-1.65 ± 0.42	2.4 ± 0.8	-8.98 ± 2.67	80 ± 31	1.97 ± 0.78	-0.011 ± 0.108	12.6 ± 4.5	2.8 ± 1.2	2.9 ± 1.3
22	-1.9 ± 0.5	-1.64 ± 0.41	2.4 ± 0.8	-8.95 ± 2.64	80 ± 31	1.97 ± 0.79	-0.011 ± 0.107	12.7 ± 4.5	2.8 ± 1.2	2.9 ± 1.3
23	-1.9 ± 0.5	-1.63 ± 0.42	2.4 ± 0.8	-8.97 ± 2.66	79 ± 31	1.96 ± 0.79	-0.011 ± 0.106	12.8 ± 4.7	2.9 ± 1.2	2.9 ± 1.3
24	-1.9 ± 0.5	-1.63 ± 0.42	2.4 ± 0.8	-9.05 ± 2.74	79 ± 31	1.94 ± 0.79	-0.010 ± 0.106	12.6 ± 4.6	2.9 ± 1.2	2.8 ± 1.3
25	-1.9 ± 0.5	-1.63 ± 0.42	2.4 ± 0.8	-9.01 ± 2.74	78 ± 31	1.97 ± 0.82	-0.013 ± 0.109	12.6 ± 4.5	2.9 ± 1.3	2.9 ± 1.3
26	-1.9 ± 0.5	-1.65 ± 0.42	2.4 ± 0.8	-8.95 ± 2.69	79 ± 31	1.98 ± 0.81	-0.012 ± 0.109	12.6 ± 4.4	2.8 ± 1.3	2.9 ± 1.3
27	-1.9 ± 0.5	-1.66 ± 0.41	2.4 ± 0.8	-9.10 ± 2.72	82 ± 31	1.98 ± 0.77	-0.011 ± 0.106	12.7 ± 4.5	2.9 ± 1.2	2.8 ± 1.3
28	-1.9 ± 0.5	-1.65 ± 0.41	2.4 ± 0.8	-9.07 ± 2.69	80 ± 31	1.96 ± 0.79	-0.010 ± 0.107	12.8 ± 4.6	2.9 ± 1.2	2.8 ± 1.3
29	-1.9 ± 0.5	-1.63 ± 0.42	2.3 ± 0.8	-9.01 ± 2.74	78 ± 31	1.93 ± 0.81	-0.011 ± 0.108	12.6 ± 4.5	2.9 ± 1.2	2.8 ± 1.3
30	-1.9 ± 0.5	-1.64 ± 0.41	2.4 ± 0.8	-9.04 ± 2.74	79 ± 31	1.96 ± 0.82	-0.010 ± 0.106	12.6 ± 4.6	2.9 ± 1.3	2.8 ± 1.3
31	-1.9 ± 0.5	-1.65 ± 0.42	2.4 ± 0.8	-9.08 ± 2.71	79 ± 31	1.96 ± 0.80	-0.011 ± 0.105	12.6 ± 4.6	2.9 ± 1.3	2.8 ± 1.3
32	-1.9 ± 0.5	-1.64 ± 0.42	2.4 ± 0.8	-9.04 ± 2.73	79 ± 31	1.96 ± 0.80	-0.013 ± 0.108	12.8 ± 4.7	2.9 ± 1.3	2.9 ± 1.3
33	-1.9 ± 0.5	-1.63 ± 0.42	2.4 ± 0.8	-8.96 ± 2.70	79 ± 31	1.95 ± 0.81	-0.013 ± 0.110	12.9 ± 4.8	2.9 ± 1.3	2.9 ± 1.3
34	-1.9 ± 0.5	-1.62 ± 0.42	2.3 ± 0.8	-8.93 ± 2.69	78 ± 31	1.95 ± 0.81	-0.016 ± 0.111	13.0 ± 4.8	2.9 ± 1.2	2.9 ± 1.3
35	-1.9 ± 0.5	-1.61 ± 0.42	2.4 ± 0.8	-8.79 ± 2.63	79 ± 32	1.94 ± 0.82	-0.017 ± 0.111	13.0 ± 4.8	2.9 ± 1.2	2.9 ± 1.3
36	-1.8 ± 0.5	-1.61 ± 0.42	2.3 ± 0.8	-8.93 ± 2.68	78 ± 31	1.92 ± 0.79	-0.014 ± 0.109	13.0 ± 4.8	2.9 ± 1.2	2.9 ± 1.3
37	-1.8 ± 0.5	-1.61 ± 0.42	2.3 ± 0.8	-8.92 ± 2.68	78 ± 31	1.94 ± 0.81	-0.015 ± 0.110	12.9 ± 4.7	2.9 ± 1.2	2.9 ± 1.3
38	-1.9 ± 0.5	-1.62 ± 0.42	2.4 ± 0.8	-8.90 ± 2.70	79 ± 31	1.95 ± 0.81	-0.017 ± 0.110	12.8 ± 4.7	2.9 ± 1.2	2.9 ± 1.3
39	-1.9 ± 0.5	-1.63 ± 0.42	2.4 ± 0.8	-8.89 ± 2.64	79 ± 32	1.94 ± 0.80	-0.014 ± 0.108	12.9 ± 4.7	2.9 ± 1.2	2.9 ± 1.3
40	-1.9 ± 0.5	-1.62 ± 0.41	2.4 ± 0.8	-8.95 ± 2.67	79 ± 31	1.96 ± 0.81	-0.012 ± 0.108	12.9 ± 4.6	2.9 ± 1.2	2.9 ± 1.3
41	-1.9 ± 0.5	-1.62 ± 0.42	2.4 ± 0.8	-8.92 ± 2.68	79 ± 32	1.94 ± 0.80	-0.015 ± 0.108	12.9 ± 4.6	2.9 ± 1.2	2.9 ± 1.3
42	-1.9 ± 0.5	-1.63 ± 0.42	2.4 ± 0.8	-8.92 ± 2.66	79 ± 31	1.94 ± 0.79	-0.012 ± 0.107	13.0 ± 4.7	2.9 ± 1.2	2.9 ± 1.3
43	-1.9 ± 0.5	-1.63 ± 0.42	2.4 ± 0.8	-9.01 ± 2.72	80 ± 31	1.93 ± 0.78	-0.012 ± 0.106	12.9 ± 4.6	2.9 ± 1.2	2.8 ± 1.3
44	-1.9 ± 0.5	-1.64 ± 0.41	2.4 ± 0.8	-9.01 ± 2.67	80 ± 31	1.94 ± 0.78	-0.013 ± 0.104	12.8 ± 4.5	2.9 ± 1.2	2.9 ± 1.3
45	-1.9 ± 0.5	-1.64 ± 0.41	2.4 ± 0.8	-9.00 ± 2.65	80 ± 31	1.95 ± 0.77	-0.010 ± 0.105	12.8 ± 4.5	2.9 ± 1.2	2.9 ± 1.3
46	-1.9 ± 0.5	-1.64 ± 0.41	2.4 ± 0.8	-8.99 ± 2.66	81 ± 31	1.98 ± 0.78	-0.011 ± 0.106	12.8 ± 4.5	2.9 ± 1.2	2.9 ± 1.3
47	-1.9 ± 0.5	-1.64 ± 0.41	2.4 ± 0.8	-8.96 ± 2.62	81 ± 31	1.97 ± 0.77	-0.014 ± 0.106	12.9 ± 4.6	2.8 ± 1.2	2.9 ± 1.2
48	-1.9 ± 0.5	-1.64 ± 0.41	2.4 ± 0.8	-8.99 ± 2.67	80 ± 32	1.95 ± 0.77	-0.010 ± 0.105	12.9 ± 4.6	2.9 ± 1.2	2.9 ± 1.3
49	-1.9 ± 0.5	-1.63 ± 0.41	2.4 ± 0.8	-8.95 ± 2.66	80 ± 32	1.96 ± 0.79	-0.015 ± 0.108	12.9 ± 4.6	2.9 ± 1.2	2.9 ± 1.3
50	-1.9 ± 0.5	-1.63 ± 0.42	2.4 ± 0.8	-8.91 ± 2.63	80 ± 32	1.94 ± 0.79	-0.015 ± 0.109	13.0 ± 4.7	2.9 ± 1.2	2.9 ± 1.3

## Sheet: Supplementary Table S10
Supplementary Table S10: Numerical values for DPPs at each position of the aligned promoters of the cluster 3 genes in Fig. 5A.
Position (TSS at 0)	Duplex DNA free energy (Mean ± SD)	DNA denaturability (Mean ± SD)	Duplex disrupt energy (Mean ± SD)	Base stacking energy (Mean ± SD)	DNA bending stiffness (Mean ± SD)	Protein-induced deformability (Mean ± SD)	Flexibility (Mean ± SD)	Rigidity (Mean ± SD)	Stabilizing energy of Z-DNA (AS) (Mean ± SD)	Stabilizing energy of Z-DNA (SA) (Mean ± SD)
-50	-1.8 ± 0.5	-1.60 ± 0.41	2.4 ± 0.8	-8.69 ± 2.52	80 ± 34	1.92 ± 0.80	-0.018 ± 0.108	13.2 ± 4.8	2.9 ± 1.2	2.9 ± 1.2
-49	-1.8 ± 0.5	-1.60 ± 0.42	2.4 ± 0.8	-8.78 ± 2.59	80 ± 34	1.93 ± 0.79	-0.014 ± 0.106	12.9 ± 4.6	2.9 ± 1.2	2.9 ± 1.2
-48	-1.8 ± 0.5	-1.61 ± 0.40	2.4 ± 0.8	-8.76 ± 2.50	81 ± 33	1.93 ± 0.80	-0.016 ± 0.108	13.2 ± 4.8	2.9 ± 1.2	2.9 ± 1.2
-47	-1.9 ± 0.5	-1.63 ± 0.41	2.4 ± 0.8	-8.86 ± 2.60	82 ± 33	1.94 ± 0.78	-0.020 ± 0.107	13.1 ± 4.9	2.9 ± 1.2	2.9 ± 1.2
-46	-1.9 ± 0.5	-1.63 ± 0.41	2.4 ± 0.8	-8.83 ± 2.58	82 ± 34	1.91 ± 0.77	-0.018 ± 0.106	13.0 ± 4.7	2.9 ± 1.2	2.9 ± 1.2
-45	-1.9 ± 0.5	-1.63 ± 0.41	2.4 ± 0.8	-8.90 ± 2.62	82 ± 33	1.95 ± 0.79	-0.013 ± 0.105	13.1 ± 4.7	2.9 ± 1.2	2.9 ± 1.2
-44	-1.9 ± 0.5	-1.63 ± 0.42	2.4 ± 0.8	-8.89 ± 2.59	81 ± 33	1.92 ± 0.76	-0.020 ± 0.107	13.0 ± 4.7	2.9 ± 1.2	2.9 ± 1.2
-43	-1.9 ± 0.5	-1.64 ± 0.42	2.4 ± 0.8	-8.90 ± 2.60	81 ± 33	1.92 ± 0.78	-0.017 ± 0.104	13.0 ± 4.9	2.9 ± 1.2	2.9 ± 1.2
-42	-1.9 ± 0.5	-1.62 ± 0.41	2.4 ± 0.8	-8.84 ± 2.61	82 ± 33	1.94 ± 0.80	-0.012 ± 0.106	13.0 ± 4.7	2.9 ± 1.2	2.9 ± 1.3
-41	-1.9 ± 0.5	-1.63 ± 0.41	2.4 ± 0.8	-8.82 ± 2.55	82 ± 33	1.93 ± 0.77	-0.021 ± 0.107	12.9 ± 4.6	2.9 ± 1.2	2.9 ± 1.2
-40	-1.9 ± 0.5	-1.64 ± 0.41	2.4 ± 0.8	-8.92 ± 2.61	81 ± 32	1.94 ± 0.78	-0.014 ± 0.108	13.0 ± 4.7	2.9 ± 1.2	2.9 ± 1.2
-39	-1.9 ± 0.5	-1.62 ± 0.42	2.4 ± 0.8	-8.87 ± 2.62	81 ± 33	1.93 ± 0.78	-0.013 ± 0.104	13.0 ± 4.8	2.9 ± 1.2	2.9 ± 1.2
-38	-1.9 ± 0.5	-1.63 ± 0.41	2.4 ± 0.8	-8.81 ± 2.59	81 ± 33	1.95 ± 0.78	-0.017 ± 0.107	12.9 ± 4.7	2.8 ± 1.2	2.9 ± 1.2
-37	-1.9 ± 0.5	-1.63 ± 0.41	2.4 ± 0.8	-8.89 ± 2.60	81 ± 32	1.93 ± 0.78	-0.017 ± 0.110	13.0 ± 4.9	2.9 ± 1.2	2.9 ± 1.2
-36	-1.8 ± 0.5	-1.61 ± 0.41	2.3 ± 0.8	-8.79 ± 2.61	79 ± 32	1.96 ± 0.83	-0.013 ± 0.106	13.0 ± 4.9	2.9 ± 1.2	3.0 ± 1.2
-35	-1.8 ± 0.5	-1.60 ± 0.42	2.3 ± 0.8	-8.82 ± 2.60	78 ± 33	1.91 ± 0.79	-0.018 ± 0.106	13.2 ± 4.8	2.9 ± 1.2	2.9 ± 1.2
-34	-1.9 ± 0.5	-1.62 ± 0.42	2.4 ± 0.8	-8.86 ± 2.67	80 ± 32	1.92 ± 0.79	-0.013 ± 0.106	13.0 ± 4.6	2.9 ± 1.2	2.9 ± 1.2
-33	-1.8 ± 0.5	-1.62 ± 0.41	2.4 ± 0.8	-8.87 ± 2.62	81 ± 33	1.93 ± 0.78	-0.014 ± 0.104	12.8 ± 4.7	2.9 ± 1.2	2.9 ± 1.2
-32	-1.8 ± 0.5	-1.60 ± 0.42	2.3 ± 0.8	-8.78 ± 2.61	80 ± 33	1.93 ± 0.81	-0.016 ± 0.109	12.6 ± 4.9	2.9 ± 1.2	2.9 ± 1.3
-31	-1.8 ± 0.5	-1.58 ± 0.43	2.3 ± 0.8	-8.68 ± 2.66	77 ± 33	1.95 ± 0.86	-0.010 ± 0.111	12.9 ± 5.0	2.9 ± 1.3	3.0 ± 1.3
-30	-1.8 ± 0.5	-1.54 ± 0.44	2.2 ± 0.8	-8.59 ± 2.72	75 ± 34	1.93 ± 0.89	-0.013 ± 0.113	13.3 ± 5.1	3.0 ± 1.2	3.0 ± 1.3
-29	-1.7 ± 0.5	-1.51 ± 0.44	2.2 ± 0.8	-8.38 ± 2.60	73 ± 34	1.88 ± 0.88	-0.017 ± 0.116	13.4 ± 5.4	3.0 ± 1.2	3.1 ± 1.3
-28	-1.7 ± 0.5	-1.49 ± 0.46	2.2 ± 0.8	-8.40 ± 2.75	70 ± 32	1.88 ± 0.91	-0.024 ± 0.120	13.7 ± 5.5	3.1 ± 1.2	3.1 ± 1.3
-27	-1.7 ± 0.5	-1.46 ± 0.44	2.1 ± 0.8	-8.14 ± 2.57	69 ± 33	1.83 ± 0.92	-0.026 ± 0.118	13.9 ± 5.3	3.1 ± 1.2	3.1 ± 1.2
-26	-1.7 ± 0.5	-1.48 ± 0.42	2.2 ± 0.8	-8.23 ± 2.54	72 ± 33	1.83 ± 0.89	-0.024 ± 0.117	13.4 ± 5.1	3.1 ± 1.2	3.1 ± 1.2
-25	-1.8 ± 0.5	-1.57 ± 0.42	2.3 ± 0.8	-8.68 ± 2.63	77 ± 33	1.88 ± 0.82	-0.021 ± 0.111	13.0 ± 4.8	3.0 ± 1.2	2.9 ± 1.2
-24	-1.9 ± 0.5	-1.63 ± 0.42	2.4 ± 0.8	-8.82 ± 2.64	81 ± 33	1.93 ± 0.80	-0.016 ± 0.109	12.8 ± 4.8	2.9 ± 1.2	2.9 ± 1.3
-23	-1.9 ± 0.5	-1.65 ± 0.41	2.4 ± 0.8	-9.00 ± 2.71	82 ± 32	1.97 ± 0.78	-0.010 ± 0.104	12.8 ± 4.7	2.9 ± 1.2	2.9 ± 1.3
-22	-1.9 ± 0.5	-1.66 ± 0.41	2.4 ± 0.8	-9.05 ± 2.66	82 ± 32	1.95 ± 0.76	-0.016 ± 0.103	12.7 ± 4.7	2.9 ± 1.2	2.8 ± 1.3
-21	-1.9 ± 0.5	-1.66 ± 0.41	2.4 ± 0.8	-9.05 ± 2.66	82 ± 32	1.92 ± 0.75	-0.017 ± 0.105	12.9 ± 4.7	2.9 ± 1.2	2.8 ± 1.2
-20	-1.9 ± 0.5	-1.64 ± 0.41	2.4 ± 0.8	-8.90 ± 2.58	81 ± 32	1.98 ± 0.80	-0.012 ± 0.105	12.9 ± 4.8	2.8 ± 1.2	2.9 ± 1.2
-19	-1.9 ± 0.5	-1.65 ± 0.42	2.4 ± 0.8	-9.07 ± 2.74	81 ± 32	1.94 ± 0.77	-0.014 ± 0.105	12.9 ± 4.8	2.9 ± 1.2	2.8 ± 1.3
-18	-1.9 ± 0.5	-1.64 ± 0.42	2.4 ± 0.8	-9.00 ± 2.68	80 ± 32	1.93 ± 0.79	-0.018 ± 0.106	13.0 ± 4.8	2.9 ± 1.2	2.8 ± 1.3
-17	-1.9 ± 0.5	-1.63 ± 0.41	2.4 ± 0.8	-8.89 ± 2.57	80 ± 32	1.92 ± 0.77	-0.023 ± 0.108	13.1 ± 4.9	2.9 ± 1.2	2.9 ± 1.2
-16	-1.9 ± 0.5	-1.63 ± 0.41	2.4 ± 0.8	-8.77 ± 2.58	80 ± 33	1.91 ± 0.78	-0.018 ± 0.110	13.2 ± 5.0	2.9 ± 1.2	2.9 ± 1.2
-15	-1.9 ± 0.5	-1.62 ± 0.42	2.4 ± 0.8	-8.87 ± 2.70	80 ± 32	1.95 ± 0.80	-0.016 ± 0.106	13.1 ± 4.9	2.9 ± 1.2	2.9 ± 1.3
-14	-1.9 ± 0.5	-1.63 ± 0.42	2.4 ± 0.8	-8.94 ± 2.65	80 ± 32	1.90 ± 0.77	-0.017 ± 0.106	12.9 ± 4.7	2.9 ± 1.2	2.9 ± 1.2
-13	-1.9 ± 0.5	-1.65 ± 0.42	2.4 ± 0.8	-9.09 ± 2.70	81 ± 32	1.94 ± 0.75	-0.019 ± 0.105	12.9 ± 4.7	2.9 ± 1.2	2.8 ± 1.3
-12	-1.9 ± 0.5	-1.65 ± 0.41	2.4 ± 0.8	-8.90 ± 2.59	83 ± 33	1.92 ± 0.76	-0.022 ± 0.108	12.9 ± 4.7	2.9 ± 1.2	2.8 ± 1.2
-11	-1.9 ± 0.5	-1.63 ± 0.41	2.4 ± 0.8	-8.86 ± 2.60	81 ± 32	1.93 ± 0.77	-0.017 ± 0.109	13.2 ± 4.8	2.9 ± 1.2	2.9 ± 1.2
-10	-1.9 ± 0.5	-1.62 ± 0.41	2.4 ± 0.8	-8.77 ± 2.57	80 ± 33	1.95 ± 0.81	-0.017 ± 0.108	13.0 ± 4.9	2.8 ± 1.2	2.9 ± 1.2
-9	-1.9 ± 0.5	-1.63 ± 0.41	2.4 ± 0.8	-8.93 ± 2.65	81 ± 33	1.91 ± 0.77	-0.018 ± 0.111	13.1 ± 4.9	2.9 ± 1.2	2.8 ± 1.2
-8	-1.9 ± 0.5	-1.63 ± 0.42	2.4 ± 0.8	-9.05 ± 2.73	79 ± 32	1.92 ± 0.79	-0.018 ± 0.109	13.1 ± 5.0	2.9 ± 1.2	2.8 ± 1.3
-7	-1.9 ± 0.5	-1.61 ± 0.42	2.4 ± 0.8	-8.71 ± 2.61	79 ± 33	1.95 ± 0.81	-0.016 ± 0.111	13.2 ± 5.0	2.8 ± 1.2	3.0 ± 1.2
-6	-1.8 ± 0.5	-1.59 ± 0.42	2.3 ± 0.8	-8.87 ± 2.70	77 ± 32	1.87 ± 0.80	-0.014 ± 0.107	13.1 ± 4.8	3.0 ± 1.2	2.9 ± 1.2
-5	-1.8 ± 0.5	-1.60 ± 0.41	2.3 ± 0.8	-8.92 ± 2.67	78 ± 31	1.95 ± 0.81	-0.018 ± 0.114	13.5 ± 4.9	3.0 ± 1.2	2.9 ± 1.2
-4	-1.9 ± 0.5	-1.61 ± 0.41	2.4 ± 0.8	-8.56 ± 2.44	79 ± 32	1.92 ± 0.80	-0.027 ± 0.111	14.3 ± 4.9	2.8 ± 1.2	3.0 ± 1.2
-3	-1.8 ± 0.5	-1.60 ± 0.41	2.3 ± 0.8	-8.87 ± 2.70	80 ± 33	1.75 ± 0.70	-0.012 ± 0.098	12.2 ± 4.3	3.1 ± 1.1	2.7 ± 1.2
-2	-1.8 ± 0.4	-1.63 ± 0.42	2.3 ± 0.8	-9.62 ± 2.96	81 ± 33	1.72 ± 0.57	-0.001 ± 0.138	10.8 ± 3.8	3.4 ± 0.9	2.4 ± 1.2
-1	-1.8 ± 0.5	-1.53 ± 0.40	2.2 ± 0.8	-7.37 ± 1.79	67 ± 24	3.05 ± 0.86	0.043 ± 0.107	12.1 ± 5.0	1.7 ± 0.9	4.2 ± 0.9
0	-1.6 ± 0.4	-1.43 ± 0.37	1.9 ± 0.7	-8.79 ± 2.70	64 ± 25	1.35 ± 0.48	-0.049 ± 0.110	14.6 ± 5.6	3.8 ± 0.9	2.5 ± 1.1
1	-1.6 ± 0.4	-1.41 ± 0.37	1.9 ± 0.7	-8.35 ± 2.44	65 ± 27	1.83 ± 0.91	-0.011 ± 0.109	13.9 ± 5.5	3.2 ± 1.1	3.1 ± 1.2
2	-1.6 ± 0.4	-1.43 ± 0.38	2.0 ± 0.7	-8.26 ± 2.48	65 ± 28	1.82 ± 0.92	-0.023 ± 0.115	13.3 ± 5.1	3.2 ± 1.2	3.1 ± 1.2
3	-1.8 ± 0.5	-1.55 ± 0.41	2.2 ± 0.8	-8.68 ± 2.57	73 ± 30	1.87 ± 0.83	-0.016 ± 0.110	12.9 ± 5.0	3.0 ± 1.2	3.0 ± 1.2
4	-1.8 ± 0.5	-1.56 ± 0.42	2.2 ± 0.8	-8.75 ± 2.70	74 ± 30	1.95 ± 0.87	-0.011 ± 0.112	12.8 ± 4.7	3.0 ± 1.2	3.0 ± 1.3
5	-1.8 ± 0.5	-1.59 ± 0.41	2.3 ± 0.8	-8.65 ± 2.59	76 ± 31	2.00 ± 0.86	-0.016 ± 0.111	12.8 ± 4.8	2.8 ± 1.2	3.1 ± 1.2
6	-1.8 ± 0.5	-1.61 ± 0.43	2.3 ± 0.8	-8.96 ± 2.76	77 ± 31	1.93 ± 0.81	-0.010 ± 0.105	12.9 ± 4.8	2.9 ± 1.2	2.9 ± 1.3
7	-1.8 ± 0.5	-1.59 ± 0.42	2.3 ± 0.8	-8.89 ± 2.78	76 ± 31	1.94 ± 0.84	-0.009 ± 0.108	12.9 ± 4.9	3.0 ± 1.2	2.9 ± 1.3
8	-1.8 ± 0.5	-1.58 ± 0.41	2.3 ± 0.8	-8.69 ± 2.59	76 ± 31	1.93 ± 0.83	-0.013 ± 0.110	12.7 ± 4.7	2.9 ± 1.2	3.0 ± 1.2
9	-1.8 ± 0.5	-1.61 ± 0.43	2.3 ± 0.8	-8.88 ± 2.75	76 ± 30	1.97 ± 0.84	-0.011 ± 0.112	12.7 ± 4.7	2.9 ± 1.2	3.0 ± 1.3
10	-1.8 ± 0.5	-1.59 ± 0.42	2.3 ± 0.8	-8.81 ± 2.67	77 ± 31	1.97 ± 0.85	-0.008 ± 0.112	12.7 ± 4.7	2.9 ± 1.2	3.0 ± 1.3
11	-1.8 ± 0.5	-1.59 ± 0.41	2.3 ± 0.8	-8.73 ± 2.58	77 ± 32	1.97 ± 0.84	-0.012 ± 0.109	12.8 ± 4.7	2.9 ± 1.2	3.0 ± 1.2
12	-1.8 ± 0.5	-1.61 ± 0.42	2.3 ± 0.8	-8.95 ± 2.68	78 ± 31	1.94 ± 0.79	-0.010 ± 0.109	12.9 ± 4.7	2.9 ± 1.2	2.9 ± 1.2
13	-1.8 ± 0.5	-1.62 ± 0.42	2.3 ± 0.8	-9.05 ± 2.83	77 ± 31	1.94 ± 0.82	-0.011 ± 0.106	13.1 ± 4.6	3.0 ± 1.2	2.8 ± 1.3
14	-1.8 ± 0.5	-1.62 ± 0.42	2.3 ± 0.8	-8.94 ± 2.68	78 ± 31	1.90 ± 0.78	-0.013 ± 0.106	13.0 ± 4.6	2.9 ± 1.2	2.9 ± 1.3
15	-1.8 ± 0.5	-1.61 ± 0.42	2.3 ± 0.8	-8.92 ± 2.67	78 ± 32	1.93 ± 0.80	-0.011 ± 0.111	12.7 ± 4.6	2.9 ± 1.2	2.9 ± 1.3
16	-1.9 ± 0.5	-1.62 ± 0.43	2.4 ± 0.8	-8.79 ± 2.68	78 ± 32	2.00 ± 0.84	-0.012 ± 0.111	12.5 ± 4.4	2.8 ± 1.3	3.0 ± 1.3
17	-1.9 ± 0.5	-1.63 ± 0.42	2.3 ± 0.8	-8.91 ± 2.68	78 ± 31	2.01 ± 0.83	-0.005 ± 0.106	12.8 ± 4.6	2.8 ± 1.2	3.0 ± 1.3
18	-1.8 ± 0.5	-1.61 ± 0.42	2.3 ± 0.8	-8.95 ± 2.72	78 ± 31	1.93 ± 0.80	-0.012 ± 0.109	12.9 ± 4.8	3.0 ± 1.2	2.9 ± 1.3
19	-1.8 ± 0.5	-1.60 ± 0.42	2.3 ± 0.8	-8.85 ± 2.69	78 ± 32	1.94 ± 0.82	-0.010 ± 0.111	12.8 ± 4.6	2.9 ± 1.2	2.9 ± 1.3
20	-1.8 ± 0.5	-1.60 ± 0.41	2.3 ± 0.8	-8.68 ± 2.54	78 ± 32	1.97 ± 0.83	-0.015 ± 0.112	12.7 ± 4.7	2.9 ± 1.2	3.0 ± 1.2
21	-1.9 ± 0.5	-1.62 ± 0.42	2.3 ± 0.8	-8.88 ± 2.67	79 ± 32	1.94 ± 0.81	-0.015 ± 0.108	12.8 ± 4.5	2.9 ± 1.2	2.9 ± 1.3
22	-1.9 ± 0.5	-1.61 ± 0.41	2.4 ± 0.8	-8.78 ± 2.56	79 ± 32	1.99 ± 0.82	-0.012 ± 0.110	12.8 ± 4.7	2.8 ± 1.2	3.0 ± 1.2
23	-1.8 ± 0.5	-1.60 ± 0.42	2.3 ± 0.8	-8.85 ± 2.65	77 ± 31	1.92 ± 0.81	-0.012 ± 0.105	12.8 ± 4.8	3.0 ± 1.2	2.9 ± 1.3
24	-1.8 ± 0.5	-1.61 ± 0.42	2.3 ± 0.8	-8.94 ± 2.73	78 ± 31	1.94 ± 0.81	-0.008 ± 0.106	12.7 ± 4.6	3.0 ± 1.2	2.9 ± 1.3
25	-1.8 ± 0.5	-1.60 ± 0.42	2.3 ± 0.8	-8.90 ± 2.68	77 ± 31	1.96 ± 0.84	-0.009 ± 0.110	12.6 ± 4.7	2.9 ± 1.3	2.9 ± 1.3
26	-1.8 ± 0.5	-1.60 ± 0.41	2.3 ± 0.8	-8.73 ± 2.65	77 ± 31	2.00 ± 0.87	-0.012 ± 0.113	12.7 ± 4.6	2.9 ± 1.3	3.0 ± 1.3
27	-1.8 ± 0.5	-1.61 ± 0.41	2.3 ± 0.8	-8.93 ± 2.67	79 ± 32	1.96 ± 0.82	-0.012 ± 0.105	12.8 ± 4.6	2.9 ± 1.2	2.9 ± 1.3
28	-1.8 ± 0.5	-1.60 ± 0.41	2.3 ± 0.8	-8.92 ± 2.67	77 ± 31	1.95 ± 0.83	-0.008 ± 0.107	13.0 ± 4.6	3.0 ± 1.2	2.9 ± 1.3
29	-1.8 ± 0.5	-1.60 ± 0.41	2.3 ± 0.8	-8.82 ± 2.61	77 ± 31	1.94 ± 0.85	-0.013 ± 0.107	12.6 ± 4.6	2.9 ± 1.3	2.9 ± 1.3
30	-1.8 ± 0.5	-1.62 ± 0.41	2.3 ± 0.8	-9.06 ± 2.72	78 ± 31	1.95 ± 0.83	-0.014 ± 0.108	12.7 ± 4.7	3.0 ± 1.3	2.8 ± 1.3
31	-1.8 ± 0.5	-1.61 ± 0.41	2.3 ± 0.8	-8.85 ± 2.62	77 ± 31	1.95 ± 0.84	-0.013 ± 0.108	12.8 ± 4.8	2.9 ± 1.3	2.9 ± 1.3
32	-1.8 ± 0.5	-1.60 ± 0.42	2.3 ± 0.8	-8.91 ± 2.69	77 ± 31	1.93 ± 0.82	-0.013 ± 0.107	12.9 ± 4.8	3.0 ± 1.2	2.9 ± 1.3
33	-1.8 ± 0.5	-1.59 ± 0.42	2.3 ± 0.8	-8.82 ± 2.67	77 ± 32	1.93 ± 0.84	-0.010 ± 0.109	12.9 ± 4.9	3.0 ± 1.2	2.9 ± 1.3
34	-1.8 ± 0.5	-1.58 ± 0.42	2.3 ± 0.8	-8.76 ± 2.65	76 ± 31	1.95 ± 0.86	-0.016 ± 0.111	13.0 ± 4.8	2.9 ± 1.3	3.0 ± 1.3
35	-1.8 ± 0.5	-1.57 ± 0.42	2.3 ± 0.8	-8.68 ± 2.61	76 ± 32	1.94 ± 0.84	-0.012 ± 0.110	13.0 ± 4.8	2.9 ± 1.2	3.0 ± 1.2
36	-1.8 ± 0.5	-1.57 ± 0.42	2.3 ± 0.8	-8.70 ± 2.61	75 ± 31	1.92 ± 0.84	-0.014 ± 0.110	13.3 ± 4.9	2.9 ± 1.2	3.0 ± 1.3
37	-1.8 ± 0.5	-1.56 ± 0.42	2.2 ± 0.8	-8.67 ± 2.64	75 ± 32	1.92 ± 0.86	-0.018 ± 0.112	13.3 ± 5.0	3.0 ± 1.2	3.0 ± 1.3
38	-1.8 ± 0.5	-1.57 ± 0.42	2.3 ± 0.8	-8.73 ± 2.64	76 ± 32	1.87 ± 0.82	-0.015 ± 0.112	13.1 ± 4.7	3.0 ± 1.2	2.9 ± 1.2
39	-1.8 ± 0.5	-1.58 ± 0.41	2.3 ± 0.8	-8.78 ± 2.65	76 ± 31	1.95 ± 0.84	-0.010 ± 0.111	13.2 ± 4.7	2.9 ± 1.2	3.0 ± 1.3
40	-1.8 ± 0.5	-1.58 ± 0.41	2.3 ± 0.8	-8.72 ± 2.62	77 ± 32	1.93 ± 0.84	-0.011 ± 0.112	13.1 ± 4.9	3.0 ± 1.2	2.9 ± 1.2
41	-1.8 ± 0.5	-1.59 ± 0.41	2.3 ± 0.8	-8.72 ± 2.61	78 ± 32	1.94 ± 0.83	-0.015 ± 0.109	13.0 ± 4.8	2.9 ± 1.2	3.0 ± 1.2
42	-1.8 ± 0.5	-1.60 ± 0.42	2.3 ± 0.8	-8.90 ± 2.65	77 ± 31	1.92 ± 0.81	-0.013 ± 0.105	12.9 ± 4.8	2.9 ± 1.2	2.9 ± 1.3
43	-1.8 ± 0.5	-1.60 ± 0.41	2.3 ± 0.8	-8.89 ± 2.65	77 ± 30	1.92 ± 0.81	-0.013 ± 0.108	13.0 ± 4.8	2.9 ± 1.2	2.9 ± 1.3
44	-1.8 ± 0.5	-1.60 ± 0.40	2.3 ± 0.8	-8.83 ± 2.57	78 ± 31	1.95 ± 0.81	-0.013 ± 0.107	13.0 ± 4.7	2.9 ± 1.2	2.9 ± 1.2
45	-1.8 ± 0.5	-1.61 ± 0.41	2.3 ± 0.8	-8.87 ± 2.62	79 ± 32	1.93 ± 0.79	-0.011 ± 0.106	12.9 ± 4.7	2.9 ± 1.2	2.9 ± 1.2
46	-1.8 ± 0.5	-1.60 ± 0.41	2.3 ± 0.8	-8.84 ± 2.61	78 ± 31	1.95 ± 0.81	-0.009 ± 0.106	13.0 ± 4.6	2.9 ± 1.2	2.9 ± 1.2
47	-1.8 ± 0.5	-1.60 ± 0.41	2.3 ± 0.8	-8.77 ± 2.57	79 ± 32	1.97 ± 0.81	-0.009 ± 0.107	13.0 ± 4.6	2.9 ± 1.2	3.0 ± 1.2
48	-1.8 ± 0.5	-1.61 ± 0.41	2.3 ± 0.8	-8.87 ± 2.61	79 ± 32	1.93 ± 0.79	-0.016 ± 0.107	13.1 ± 4.8	2.9 ± 1.2	2.9 ± 1.2
49	-1.8 ± 0.5	-1.61 ± 0.42	2.3 ± 0.8	-8.78 ± 2.64	79 ± 32	1.92 ± 0.79	-0.016 ± 0.109	13.0 ± 4.8	2.9 ± 1.2	2.9 ± 1.2
50	-1.8 ± 0.5	-1.60 ± 0.41	2.3 ± 0.8	-8.79 ± 2.58	79 ± 32	1.95 ± 0.82	-0.016 ± 0.111	13.1 ± 4.8	2.9 ± 1.2	2.9 ± 1.2

## Sheet: Supplementary Table S11
Supplementary Table S11: Numerical values for DPPs at each position of the aligned promoters of the cluster 4 genes in Fig. 5A.
Position (TSS at 0)	Duplex DNA free energy (Mean ± SD)	DNA denaturability (Mean ± SD)	Duplex disrupt energy (Mean ± SD)	Base stacking energy (Mean ± SD)	DNA bending stiffness (Mean ± SD)	Protein-induced deformability (Mean ± SD)	Flexibility (Mean ± SD)	Rigidity (Mean ± SD)	Stabilizing energy of Z-DNA (AS) (Mean ± SD)	Stabilizing energy of Z-DNA (SA) (Mean ± SD)
-50	-1.9 ± 0.5	-1.68 ± 0.40	2.5 ± 0.8	-9.02 ± 2.54	85 ± 33	1.98 ± 0.74	-0.013 ± 0.101	12.8 ± 4.6	2.8 ± 1.2	2.8 ± 1.2
-49	-1.9 ± 0.5	-1.67 ± 0.40	2.5 ± 0.8	-9.00 ± 2.51	84 ± 32	1.95 ± 0.73	-0.019 ± 0.101	12.8 ± 4.5	2.8 ± 1.2	2.9 ± 1.2
-48	-1.9 ± 0.5	-1.68 ± 0.40	2.5 ± 0.8	-9.08 ± 2.59	85 ± 32	1.95 ± 0.72	-0.017 ± 0.104	12.8 ± 4.6	2.8 ± 1.2	2.8 ± 1.2
-47	-1.9 ± 0.5	-1.69 ± 0.41	2.5 ± 0.8	-9.10 ± 2.59	85 ± 33	1.98 ± 0.73	-0.019 ± 0.104	13.2 ± 4.6	2.8 ± 1.2	2.8 ± 1.2
-46	-2.0 ± 0.5	-1.71 ± 0.41	2.6 ± 0.8	-9.14 ± 2.66	87 ± 33	1.92 ± 0.68	-0.019 ± 0.100	13.0 ± 4.5	2.8 ± 1.2	2.7 ± 1.2
-45	-1.9 ± 0.5	-1.69 ± 0.40	2.5 ± 0.8	-9.12 ± 2.60	87 ± 33	1.91 ± 0.67	-0.018 ± 0.099	13.0 ± 4.6	2.8 ± 1.2	2.7 ± 1.2
-44	-1.9 ± 0.5	-1.68 ± 0.40	2.5 ± 0.8	-9.03 ± 2.54	85 ± 33	1.93 ± 0.72	-0.015 ± 0.102	12.7 ± 4.5	2.8 ± 1.2	2.8 ± 1.2
-43	-1.9 ± 0.5	-1.69 ± 0.40	2.5 ± 0.8	-9.04 ± 2.64	86 ± 32	1.99 ± 0.75	-0.015 ± 0.105	12.9 ± 4.5	2.8 ± 1.2	2.8 ± 1.2
-42	-1.9 ± 0.5	-1.69 ± 0.40	2.5 ± 0.8	-9.16 ± 2.61	85 ± 32	1.95 ± 0.70	-0.016 ± 0.100	13.1 ± 4.6	2.8 ± 1.2	2.8 ± 1.2
-41	-1.9 ± 0.5	-1.69 ± 0.40	2.5 ± 0.8	-9.11 ± 2.67	85 ± 32	1.95 ± 0.73	-0.013 ± 0.104	13.3 ± 4.4	2.8 ± 1.2	2.8 ± 1.2
-40	-1.9 ± 0.5	-1.68 ± 0.39	2.5 ± 0.8	-8.96 ± 2.47	87 ± 33	1.95 ± 0.71	-0.016 ± 0.101	12.9 ± 4.5	2.8 ± 1.2	2.8 ± 1.2
-39	-1.9 ± 0.5	-1.70 ± 0.40	2.5 ± 0.8	-9.19 ± 2.64	85 ± 32	1.90 ± 0.67	-0.021 ± 0.100	12.9 ± 4.5	2.9 ± 1.2	2.7 ± 1.2
-38	-1.9 ± 0.5	-1.69 ± 0.41	2.5 ± 0.8	-9.08 ± 2.58	84 ± 32	1.95 ± 0.71	-0.018 ± 0.104	12.7 ± 4.5	2.8 ± 1.2	2.9 ± 1.2
-37	-1.9 ± 0.5	-1.68 ± 0.40	2.5 ± 0.8	-9.05 ± 2.60	84 ± 32	1.97 ± 0.73	-0.017 ± 0.104	12.9 ± 4.6	2.8 ± 1.2	2.9 ± 1.2
-36	-1.9 ± 0.5	-1.66 ± 0.41	2.4 ± 0.8	-9.02 ± 2.60	82 ± 32	1.95 ± 0.75	-0.010 ± 0.106	12.8 ± 4.6	2.8 ± 1.2	2.9 ± 1.2
-35	-1.9 ± 0.5	-1.67 ± 0.41	2.4 ± 0.8	-9.06 ± 2.65	82 ± 31	1.97 ± 0.75	-0.020 ± 0.103	12.9 ± 4.5	2.8 ± 1.2	2.9 ± 1.3
-34	-1.9 ± 0.5	-1.68 ± 0.40	2.5 ± 0.8	-9.15 ± 2.63	83 ± 32	1.92 ± 0.73	-0.018 ± 0.100	13.2 ± 4.6	2.9 ± 1.2	2.8 ± 1.2
-33	-1.9 ± 0.5	-1.67 ± 0.41	2.5 ± 0.8	-9.00 ± 2.68	85 ± 33	1.90 ± 0.71	-0.017 ± 0.103	12.9 ± 4.6	2.9 ± 1.2	2.8 ± 1.2
-32	-1.9 ± 0.5	-1.66 ± 0.40	2.4 ± 0.8	-9.07 ± 2.64	83 ± 32	1.94 ± 0.73	-0.016 ± 0.102	12.8 ± 4.8	2.9 ± 1.2	2.8 ± 1.2
-31	-1.9 ± 0.5	-1.66 ± 0.43	2.5 ± 0.8	-8.87 ± 2.71	82 ± 32	1.98 ± 0.80	-0.023 ± 0.109	13.0 ± 4.8	2.8 ± 1.2	2.9 ± 1.3
-30	-1.9 ± 0.5	-1.64 ± 0.41	2.4 ± 0.8	-8.92 ± 2.61	81 ± 33	1.92 ± 0.78	-0.015 ± 0.107	13.2 ± 5.0	2.9 ± 1.2	2.9 ± 1.2
-29	-1.9 ± 0.5	-1.62 ± 0.43	2.4 ± 0.8	-8.93 ± 2.72	79 ± 33	1.92 ± 0.81	-0.016 ± 0.107	13.3 ± 4.9	2.9 ± 1.3	2.9 ± 1.3
-28	-1.8 ± 0.5	-1.59 ± 0.42	2.3 ± 0.8	-8.79 ± 2.65	78 ± 32	1.92 ± 0.80	-0.013 ± 0.107	13.2 ± 5.0	2.9 ± 1.2	3.0 ± 1.2
-27	-1.8 ± 0.5	-1.57 ± 0.43	2.3 ± 0.8	-8.63 ± 2.62	76 ± 33	1.90 ± 0.84	-0.022 ± 0.109	13.3 ± 4.9	2.9 ± 1.2	3.0 ± 1.3
-26	-1.8 ± 0.5	-1.58 ± 0.42	2.3 ± 0.8	-8.66 ± 2.56	78 ± 33	1.88 ± 0.80	-0.022 ± 0.111	13.3 ± 4.8	2.9 ± 1.2	3.0 ± 1.2
-25	-1.9 ± 0.5	-1.63 ± 0.41	2.4 ± 0.8	-8.75 ± 2.55	81 ± 33	1.95 ± 0.79	-0.016 ± 0.106	13.0 ± 4.7	2.8 ± 1.2	2.9 ± 1.2
-24	-1.9 ± 0.5	-1.67 ± 0.40	2.5 ± 0.8	-9.07 ± 2.65	83 ± 32	1.91 ± 0.72	-0.022 ± 0.105	13.0 ± 4.7	2.9 ± 1.2	2.8 ± 1.2
-23	-1.9 ± 0.5	-1.70 ± 0.41	2.5 ± 0.8	-9.17 ± 2.74	85 ± 32	1.94 ± 0.71	-0.023 ± 0.107	13.1 ± 4.6	2.8 ± 1.2	2.8 ± 1.3
-22	-1.9 ± 0.5	-1.68 ± 0.40	2.5 ± 0.8	-9.03 ± 2.57	84 ± 32	1.96 ± 0.72	-0.023 ± 0.104	12.9 ± 4.7	2.8 ± 1.2	2.9 ± 1.2
-21	-1.9 ± 0.5	-1.67 ± 0.42	2.5 ± 0.8	-9.16 ± 2.69	83 ± 32	1.89 ± 0.71	-0.015 ± 0.102	12.6 ± 4.7	2.9 ± 1.2	2.8 ± 1.2
-20	-1.9 ± 0.5	-1.68 ± 0.41	2.5 ± 0.8	-9.12 ± 2.64	83 ± 32	1.96 ± 0.74	-0.018 ± 0.104	12.8 ± 4.7	2.8 ± 1.2	2.8 ± 1.3
-19	-1.9 ± 0.5	-1.67 ± 0.42	2.4 ± 0.8	-9.11 ± 2.77	81 ± 31	1.95 ± 0.76	-0.018 ± 0.106	13.0 ± 4.7	2.8 ± 1.2	2.8 ± 1.3
-18	-1.9 ± 0.5	-1.67 ± 0.41	2.5 ± 0.8	-9.12 ± 2.63	82 ± 32	1.91 ± 0.72	-0.024 ± 0.107	13.0 ± 4.9	2.9 ± 1.2	2.8 ± 1.2
-17	-1.9 ± 0.5	-1.66 ± 0.42	2.4 ± 0.8	-9.02 ± 2.74	81 ± 32	1.93 ± 0.76	-0.022 ± 0.107	13.1 ± 5.0	2.9 ± 1.2	2.9 ± 1.3
-16	-1.9 ± 0.5	-1.66 ± 0.43	2.4 ± 0.8	-9.01 ± 2.69	80 ± 32	1.90 ± 0.77	-0.031 ± 0.110	12.9 ± 4.8	2.9 ± 1.3	2.9 ± 1.3
-15	-1.9 ± 0.5	-1.68 ± 0.42	2.5 ± 0.8	-8.99 ± 2.61	83 ± 32	1.94 ± 0.73	-0.020 ± 0.108	13.2 ± 4.9	2.8 ± 1.2	2.9 ± 1.2
-14	-1.9 ± 0.5	-1.67 ± 0.42	2.4 ± 0.8	-9.19 ± 2.74	82 ± 32	1.93 ± 0.73	-0.019 ± 0.106	13.4 ± 4.9	2.9 ± 1.2	2.8 ± 1.3
-13	-1.9 ± 0.5	-1.64 ± 0.42	2.4 ± 0.8	-8.92 ± 2.56	82 ± 33	1.91 ± 0.75	-0.028 ± 0.110	13.4 ± 5.0	2.9 ± 1.2	2.9 ± 1.2
-12	-1.9 ± 0.5	-1.63 ± 0.43	2.4 ± 0.8	-8.87 ± 2.69	79 ± 32	1.90 ± 0.79	-0.024 ± 0.112	13.5 ± 5.2	2.9 ± 1.3	2.9 ± 1.3
-11	-1.8 ± 0.5	-1.59 ± 0.43	2.3 ± 0.8	-8.76 ± 2.74	79 ± 34	1.87 ± 0.80	-0.020 ± 0.111	13.2 ± 4.9	3.0 ± 1.2	2.9 ± 1.3
-10	-1.8 ± 0.5	-1.57 ± 0.43	2.3 ± 0.8	-8.59 ± 2.61	78 ± 33	1.89 ± 0.82	-0.029 ± 0.119	13.6 ± 5.3	2.9 ± 1.2	3.0 ± 1.2
-9	-1.8 ± 0.5	-1.55 ± 0.44	2.3 ± 0.8	-8.49 ± 2.59	74 ± 33	1.89 ± 0.85	-0.030 ± 0.119	14.0 ± 5.4	2.9 ± 1.3	3.1 ± 1.2
-8	-1.8 ± 0.5	-1.53 ± 0.45	2.3 ± 0.8	-8.54 ± 2.81	73 ± 33	1.80 ± 0.84	-0.038 ± 0.122	14.0 ± 5.4	3.1 ± 1.2	3.0 ± 1.3
-7	-1.7 ± 0.5	-1.50 ± 0.45	2.2 ± 0.8	-8.38 ± 2.71	71 ± 34	1.81 ± 0.84	-0.036 ± 0.129	14.2 ± 5.5	3.1 ± 1.2	3.1 ± 1.2
-6	-1.7 ± 0.5	-1.46 ± 0.42	2.1 ± 0.8	-8.11 ± 2.46	69 ± 33	1.83 ± 0.94	-0.034 ± 0.126	14.2 ± 5.5	3.1 ± 1.3	3.2 ± 1.2
-5	-1.7 ± 0.5	-1.45 ± 0.45	2.1 ± 0.8	-8.32 ± 2.77	67 ± 33	1.77 ± 0.90	-0.046 ± 0.128	14.7 ± 5.7	3.3 ± 1.2	3.1 ± 1.3
-4	-1.7 ± 0.5	-1.44 ± 0.43	2.1 ± 0.8	-7.87 ± 2.35	67 ± 33	1.74 ± 0.90	-0.059 ± 0.130	15.7 ± 5.8	3.1 ± 1.3	3.2 ± 1.1
-3	-1.6 ± 0.5	-1.40 ± 0.42	2.0 ± 0.7	-8.14 ± 2.72	64 ± 31	1.57 ± 0.80	-0.055 ± 0.123	13.1 ± 5.4	3.5 ± 1.1	3.0 ± 1.2
-2	-1.6 ± 0.4	-1.39 ± 0.42	2.0 ± 0.7	-8.49 ± 2.85	64 ± 31	1.51 ± 0.71	0.037 ± 0.119	11.0 ± 4.0	3.7 ± 0.9	2.9 ± 1.2
-1	-1.6 ± 0.5	-1.31 ± 0.47	1.9 ± 0.8	-6.57 ± 1.98	57 ± 28	3.22 ± 0.86	0.051 ± 0.105	12.6 ± 5.8	1.9 ± 0.9	4.5 ± 1.0
0	-1.5 ± 0.4	-1.33 ± 0.34	1.7 ± 0.5	-8.25 ± 2.46	57 ± 23	1.24 ± 0.53	-0.083 ± 0.131	15.7 ± 6.2	4.0 ± 1.0	2.7 ± 1.1
1	-1.4 ± 0.3	-1.25 ± 0.33	1.7 ± 0.5	-7.68 ± 2.40	54 ± 24	1.66 ± 1.01	-0.036 ± 0.132	15.5 ± 6.2	3.5 ± 1.1	3.3 ± 1.2
2	-1.4 ± 0.4	-1.25 ± 0.35	1.8 ± 0.5	-7.36 ± 2.31	53 ± 25	1.72 ± 1.06	-0.041 ± 0.136	14.4 ± 5.9	3.4 ± 1.2	3.5 ± 1.2
3	-1.6 ± 0.5	-1.36 ± 0.41	2.0 ± 0.7	-7.88 ± 2.56	60 ± 29	1.72 ± 0.96	-0.034 ± 0.125	14.0 ± 5.6	3.3 ± 1.2	3.2 ± 1.2
4	-1.6 ± 0.4	-1.38 ± 0.41	2.0 ± 0.7	-7.84 ± 2.49	63 ± 31	1.86 ± 1.02	-0.020 ± 0.126	13.7 ± 5.5	3.2 ± 1.2	3.3 ± 1.2
5	-1.7 ± 0.5	-1.43 ± 0.42	2.1 ± 0.7	-7.97 ± 2.55	65 ± 30	1.94 ± 1.01	-0.024 ± 0.124	13.7 ± 5.6	3.0 ± 1.2	3.3 ± 1.2
6	-1.7 ± 0.5	-1.46 ± 0.44	2.1 ± 0.8	-8.29 ± 2.67	68 ± 32	1.82 ± 0.90	-0.023 ± 0.119	13.6 ± 5.3	3.2 ± 1.2	3.1 ± 1.2
7	-1.7 ± 0.5	-1.50 ± 0.44	2.2 ± 0.8	-8.48 ± 2.70	71 ± 32	1.84 ± 0.89	-0.026 ± 0.121	13.3 ± 5.1	3.1 ± 1.2	3.0 ± 1.3
8	-1.8 ± 0.5	-1.52 ± 0.45	2.2 ± 0.8	-8.41 ± 2.66	71 ± 32	1.89 ± 0.90	-0.016 ± 0.115	13.2 ± 5.0	3.0 ± 1.3	3.1 ± 1.3
9	-1.8 ± 0.5	-1.56 ± 0.44	2.2 ± 0.8	-8.70 ± 2.82	73 ± 31	1.90 ± 0.87	-0.019 ± 0.116	13.1 ± 5.0	3.0 ± 1.2	3.0 ± 1.3
10	-1.8 ± 0.5	-1.56 ± 0.44	2.3 ± 0.8	-8.57 ± 2.70	75 ± 32	1.96 ± 0.89	-0.016 ± 0.117	12.9 ± 4.9	2.9 ± 1.3	3.1 ± 1.3
11	-1.8 ± 0.5	-1.61 ± 0.44	2.4 ± 0.8	-8.88 ± 2.76	76 ± 31	1.92 ± 0.82	-0.019 ± 0.113	12.6 ± 4.7	2.9 ± 1.3	2.9 ± 1.3
12	-1.9 ± 0.5	-1.64 ± 0.43	2.4 ± 0.8	-9.03 ± 2.76	79 ± 31	1.94 ± 0.79	-0.011 ± 0.108	12.8 ± 4.5	2.9 ± 1.3	2.9 ± 1.3
13	-1.9 ± 0.5	-1.63 ± 0.42	2.4 ± 0.8	-9.06 ± 2.80	79 ± 31	1.98 ± 0.81	-0.011 ± 0.109	12.8 ± 4.7	2.9 ± 1.2	2.9 ± 1.3
14	-1.9 ± 0.5	-1.66 ± 0.42	2.4 ± 0.8	-9.17 ± 2.75	79 ± 30	1.89 ± 0.74	-0.012 ± 0.104	12.8 ± 4.4	2.9 ± 1.3	2.8 ± 1.3
15	-1.9 ± 0.5	-1.67 ± 0.41	2.4 ± 0.8	-9.10 ± 2.71	81 ± 31	1.99 ± 0.77	-0.012 ± 0.110	12.8 ± 4.4	2.8 ± 1.2	2.9 ± 1.3
16	-1.9 ± 0.5	-1.67 ± 0.42	2.5 ± 0.8	-9.04 ± 2.68	81 ± 31	1.98 ± 0.76	-0.012 ± 0.101	12.5 ± 4.4	2.8 ± 1.2	2.9 ± 1.3
17	-1.9 ± 0.5	-1.67 ± 0.42	2.4 ± 0.8	-9.19 ± 2.73	81 ± 30	1.97 ± 0.75	-0.009 ± 0.101	12.6 ± 4.3	2.8 ± 1.2	2.9 ± 1.3
18	-1.9 ± 0.5	-1.67 ± 0.43	2.5 ± 0.8	-9.23 ± 2.80	81 ± 31	1.94 ± 0.73	-0.010 ± 0.105	12.6 ± 4.5	2.9 ± 1.2	2.8 ± 1.3
19	-1.9 ± 0.5	-1.67 ± 0.40	2.4 ± 0.8	-9.13 ± 2.70	81 ± 30	1.99 ± 0.76	-0.017 ± 0.108	12.5 ± 4.4	2.8 ± 1.2	2.9 ± 1.3
20	-1.9 ± 0.5	-1.68 ± 0.41	2.5 ± 0.8	-9.08 ± 2.66	82 ± 31	1.97 ± 0.76	-0.015 ± 0.106	12.5 ± 4.4	2.8 ± 1.3	2.9 ± 1.3
21	-1.9 ± 0.5	-1.68 ± 0.41	2.5 ± 0.8	-9.22 ± 2.70	82 ± 31	1.99 ± 0.75	-0.015 ± 0.105	12.7 ± 4.3	2.8 ± 1.3	2.8 ± 1.3
22	-1.9 ± 0.5	-1.67 ± 0.40	2.4 ± 0.8	-9.00 ± 2.66	82 ± 31	1.98 ± 0.77	-0.013 ± 0.111	13.0 ± 4.6	2.8 ± 1.2	2.9 ± 1.2
23	-1.9 ± 0.5	-1.64 ± 0.41	2.4 ± 0.8	-8.96 ± 2.68	81 ± 31	1.96 ± 0.78	-0.014 ± 0.106	12.8 ± 4.5	2.9 ± 1.2	2.9 ± 1.3
24	-1.9 ± 0.5	-1.64 ± 0.42	2.4 ± 0.8	-9.08 ± 2.76	79 ± 31	1.92 ± 0.76	-0.012 ± 0.101	12.5 ± 4.3	2.9 ± 1.2	2.8 ± 1.3
25	-1.9 ± 0.5	-1.65 ± 0.42	2.4 ± 0.8	-9.18 ± 2.75	79 ± 30	1.96 ± 0.78	-0.015 ± 0.110	12.4 ± 4.6	2.9 ± 1.3	2.8 ± 1.3
26	-1.9 ± 0.5	-1.67 ± 0.42	2.4 ± 0.8	-9.02 ± 2.67	80 ± 30	1.97 ± 0.78	-0.012 ± 0.105	12.4 ± 4.3	2.8 ± 1.3	2.9 ± 1.3
27	-1.9 ± 0.5	-1.67 ± 0.41	2.4 ± 0.8	-9.20 ± 2.74	81 ± 30	2.00 ± 0.76	-0.012 ± 0.107	12.5 ± 4.5	2.8 ± 1.2	2.8 ± 1.3
28	-1.9 ± 0.5	-1.68 ± 0.40	2.5 ± 0.8	-9.13 ± 2.66	84 ± 31	1.97 ± 0.75	-0.012 ± 0.102	12.7 ± 4.6	2.8 ± 1.2	2.8 ± 1.3
29	-1.9 ± 0.5	-1.66 ± 0.42	2.4 ± 0.8	-9.23 ± 2.74	80 ± 31	1.93 ± 0.77	-0.006 ± 0.101	12.6 ± 4.5	2.9 ± 1.2	2.8 ± 1.3
30	-1.9 ± 0.5	-1.66 ± 0.41	2.4 ± 0.8	-9.18 ± 2.72	80 ± 30	1.96 ± 0.79	-0.014 ± 0.105	12.6 ± 4.4	2.9 ± 1.3	2.8 ± 1.3
31	-1.9 ± 0.5	-1.69 ± 0.42	2.4 ± 0.8	-9.26 ± 2.82	81 ± 30	1.95 ± 0.76	-0.012 ± 0.103	12.6 ± 4.4	2.9 ± 1.3	2.8 ± 1.3
32	-1.9 ± 0.5	-1.66 ± 0.41	2.4 ± 0.8	-9.08 ± 2.68	81 ± 31	1.98 ± 0.78	-0.013 ± 0.107	12.7 ± 4.6	2.8 ± 1.3	2.9 ± 1.3
33	-1.9 ± 0.5	-1.64 ± 0.41	2.4 ± 0.8	-9.02 ± 2.70	79 ± 31	1.96 ± 0.80	-0.011 ± 0.109	13.0 ± 4.8	2.9 ± 1.2	2.9 ± 1.3
34	-1.9 ± 0.5	-1.63 ± 0.41	2.4 ± 0.8	-8.93 ± 2.62	80 ± 32	1.95 ± 0.80	-0.014 ± 0.107	12.9 ± 4.7	2.9 ± 1.3	2.9 ± 1.3
35	-1.9 ± 0.5	-1.64 ± 0.42	2.4 ± 0.8	-9.11 ± 2.74	80 ± 32	1.94 ± 0.77	-0.014 ± 0.106	12.9 ± 4.6	3.0 ± 1.2	2.8 ± 1.3
36	-1.9 ± 0.5	-1.64 ± 0.41	2.4 ± 0.8	-8.90 ± 2.57	80 ± 31	1.94 ± 0.78	-0.013 ± 0.111	12.6 ± 4.6	2.8 ± 1.3	2.9 ± 1.2
37	-1.9 ± 0.5	-1.64 ± 0.42	2.4 ± 0.8	-9.00 ± 2.71	79 ± 31	1.96 ± 0.80	-0.010 ± 0.104	12.8 ± 4.6	2.9 ± 1.2	2.9 ± 1.3
38	-1.9 ± 0.5	-1.65 ± 0.43	2.4 ± 0.8	-9.10 ± 2.73	80 ± 31	1.97 ± 0.76	-0.021 ± 0.105	12.8 ± 4.6	2.8 ± 1.2	2.9 ± 1.3
39	-1.9 ± 0.5	-1.65 ± 0.41	2.4 ± 0.8	-8.97 ± 2.61	82 ± 32	1.94 ± 0.76	-0.007 ± 0.106	12.9 ± 4.6	2.9 ± 1.2	2.9 ± 1.2
40	-1.9 ± 0.5	-1.65 ± 0.41	2.4 ± 0.8	-9.02 ± 2.67	81 ± 32	2.00 ± 0.78	-0.012 ± 0.107	13.0 ± 4.6	2.8 ± 1.2	2.9 ± 1.3
41	-1.9 ± 0.5	-1.66 ± 0.41	2.4 ± 0.8	-9.09 ± 2.65	81 ± 31	1.91 ± 0.72	-0.012 ± 0.103	13.1 ± 4.5	2.9 ± 1.2	2.8 ± 1.2
42	-1.9 ± 0.5	-1.64 ± 0.41	2.4 ± 0.8	-9.00 ± 2.68	81 ± 31	1.94 ± 0.75	-0.009 ± 0.103	12.9 ± 4.4	2.9 ± 1.2	2.9 ± 1.2
43	-1.9 ± 0.5	-1.65 ± 0.40	2.4 ± 0.8	-9.08 ± 2.62	80 ± 30	1.94 ± 0.76	-0.012 ± 0.103	12.6 ± 4.4	2.9 ± 1.2	2.8 ± 1.2
44	-1.9 ± 0.5	-1.66 ± 0.41	2.4 ± 0.8	-9.09 ± 2.66	82 ± 31	1.95 ± 0.75	-0.015 ± 0.106	12.8 ± 4.4	2.9 ± 1.2	2.8 ± 1.3
45	-1.9 ± 0.5	-1.67 ± 0.40	2.4 ± 0.8	-9.03 ± 2.62	82 ± 31	1.96 ± 0.76	-0.014 ± 0.105	12.9 ± 4.5	2.8 ± 1.2	2.9 ± 1.2
46	-1.9 ± 0.5	-1.68 ± 0.40	2.4 ± 0.8	-9.17 ± 2.65	83 ± 31	1.96 ± 0.73	-0.005 ± 0.104	12.9 ± 4.4	2.8 ± 1.2	2.8 ± 1.2
47	-1.9 ± 0.4	-1.67 ± 0.40	2.5 ± 0.8	-9.10 ± 2.72	84 ± 32	2.00 ± 0.75	-0.010 ± 0.105	12.7 ± 4.4	2.8 ± 1.2	2.8 ± 1.3
48	-1.9 ± 0.5	-1.67 ± 0.41	2.4 ± 0.8	-9.08 ± 2.61	82 ± 31	1.95 ± 0.73	-0.010 ± 0.103	12.8 ± 4.6	2.8 ± 1.2	2.9 ± 1.2
49	-1.9 ± 0.5	-1.68 ± 0.41	2.5 ± 0.8	-9.17 ± 2.72	82 ± 31	1.99 ± 0.75	-0.017 ± 0.104	12.8 ± 4.5	2.8 ± 1.2	2.8 ± 1.3
50	-1.9 ± 0.5	-1.65 ± 0.40	2.4 ± 0.8	-9.02 ± 2.57	82 ± 31	1.93 ± 0.74	-0.009 ± 0.103	12.8 ± 4.4	2.9 ± 1.2	2.9 ± 1.2
